# Supplementary material for: Transcriptome and proteome analyses reveal the potential mechanism of seed dormancy release in Amomum tsaoko during warm stratification
Source: BMC Genomics. 2023 Mar 2;24:99. doi: 10.1186/s12864-023-09202-x (PMC9983222; doi:10.1186/s12864-023-09202-x)
Supplement: Supplementary file 1 — Additional file1: Table S1. Data information of A.tsaoko transcriptome. Table S2. The differentially expressed genes shared in three comparison. Table S3. The differentially expressed genes involved in signal transduction pathways. Table S4. The detailed information of DEPs. Table S5. Gene ontology term assignments for the DEPs. Table S6. The detailed information of proteins correlated with transcripts. Table S7. qRT-PCR analysis of 50 DEGs. Table S8. qRT-PCR primers for candidate genes. [file 12864_2023_9202_MOESM1_ESM.xlsx]

## Sheet: Table S1
Table S1 Data information of A.tsaoko transcriptome
Sample	At_Mix	CK_1	CK_2	CK_3	S30_1	S30_2	S30_3	S60_1	S60_2	S60_3	S90_1	S90_2	S90_3	Sum
Total raw reads(Mb)	87.14	77.43	77.43	77.35	77.38	77.52	77.32	77.25	77.25	77.3	77.52	77.53	77.63	78.36
Total clean reads(Gb)	6.63	6.61	6.48	6.6	6.48	6.57	6.47	6.53	6.48	6.59	6.49	6.45	6.61	6.53
Clean reads Q20(%)	94.12	98.47	98.57	97.33	98.5	98.62	97.32	98.58	98.39	97.37	98.44	98.5	97.34	--
Clean reads Q30(%)	84.92	92.52	92.78	89.72	92.66	92.89	89.75	92.85	92.22	89.64	92.39	92.6	89.67	--
Total mapped reads(%)	--	83.52	84.83	84.54	85.21	86.59	86.6	81.88	80.83	80.58	83.37	83.24	82.26	83.62
Total expressed genes	--	55310	55006	54926	54363	54149	53520	55283	55491	55381	57083	57755	57842	67137
Total Trinity transcript	98679	--	--	--	--	--	--	--	--	--	--	--	--
Total Tgicl genes	67486	--	--	--	--	--	--	--	--	--	--	--	--
Gene GC(%)	46.76	--	--	--	--	--	--	--	--	--	--	--	--
Gene N50	1269	--	--	--	--	--	--	--	--	--	--	--	--

## Sheet: Table S2
Table S2 The differentially expressed genes shared in three comparison
Gene ID	log2Ratio(S30/CK)	Up-Down-Regulation(S30/CK)	log2Ratio(S60/CK)	Up-Down-Regulation(S60/CK)	log2Ratio(S90/CK)	Up-Down-Regulation(S90/CK)	Blast nr	KEGG Orthology
CL3420.Contig2_At_Mix	1.07005	Up	1.68322	Up	2.59272	Up	gi|670374857|ref|XP_008668784.1|/3.2e-17/PREDICTED: clustered mitochondria protein homolog isoform X1 [Zea mays]	K03255|1|4.8e-18|93.2|sbi:SORBI_06g030550|protein TIF31
Unigene8819_At_Mix	1.17595	Up	-1.20506	Down	1.03479	Up	gi|695021297|ref|XP_009397732.1|/6.7e-102/PREDICTED: uncharacterized protein LOC103982516 [Musa acuminata subsp. malaccensis]	K15208|1|1.0e-102|375.9|mus:103982516|snRNA-activating protein complex subunit 1
CL8365.Contig2_At_Mix	-1.04776	Down	-1.66126	Down	-1.59396	Down	gi|695024061|ref|XP_009399229.1|/5.9e-09/PREDICTED: probable polyamine oxidase 2 [Musa acuminata subsp. malaccensis]	K17839|1|8.9e-10|65.5|mus:103983690|polyamine oxidase [EC:1.5.3.17 1.5.3.-]
Unigene40629_At_Mix	-2.04639	Down	-2.27649	Down	-2.07535	Down	gi|670426610|ref|XP_008653962.1|/6.0e-18/PREDICTED: uncharacterized protein LOC103634138 [Zea mays]	K11254|1|9.2e-19|94.4|zma:103634138|histone H4
Unigene30120_At_Mix	-1.77278	Down	1.18217	Up	1.54529	Up	gi|694995110|ref|XP_009415991.1|/2.1e-303/PREDICTED: granule-bound starch synthase 1, chloroplastic/amyloplastic-like [Musa acuminata subsp. malaccensis]	K13679|1|3.2e-304|1045.4|mus:103996709|granule-bound starch synthase [EC:2.4.1.242]
Unigene37758_At_Mix	1.18948	Up	1.39232	Up	1.36433	Up	-	-
Unigene20467_At_Mix	-1.62511	Down	-3.87045	Down	-5.3977	Down	-	-
CL2107.Contig1_At_Mix	-1.05028	Down	-1.64069	Down	-2.35019	Down	gi|50508930|dbj|BAD31835.1|/1.1e-10/putative high-affinity potassium transporter [Oryza sativa Japonica Group]	K11323|1|1.4e-10|68.2|vcn:VOLCADRAFT_121342|histone arginine demethylase JMJD6 [EC:1.14.11.-];K13680|4|3.5e-09|63.5|dosa:Os09t0572500-01|beta-mannan synthase [EC:2.4.1.32]
Unigene30971_At_Mix	-1.71527	Down	-2.67284	Down	-3.65208	Down	gi|695054607|ref|XP_009415438.1|/3.3e-22/PREDICTED: phototropin-2 [Musa acuminata subsp. malaccensis]	-
Unigene25611_At_Mix	-1.44997	Down	-3.54654	Down	-3.44478	Down	-	-
Unigene29763_At_Mix	-1.0494	Down	-1.55387	Down	-1.02014	Down	gi|695075760|ref|XP_009385130.1|/3.8e-40/PREDICTED: uncharacterized protein LOC103972499 [Musa acuminata subsp. malaccensis]	-
CL2716.Contig1_At_Mix	-1.00696	Down	-1.91631	Down	-1.95063	Down	-	-
Unigene17814_At_Mix	-1	Down	-2.31782	Down	-1.06164	Down	-	-
Unigene1984_At_Mix	-1.04523	Down	-3.48187	Down	-1.55849	Down	-	-
Unigene38309_At_Mix	1.9349	Up	2.57929	Up	2.9613	Up	gi|695024046|ref|XP_009399221.1|/2.7e-30/PREDICTED: glutamate receptor 3.7-like [Musa acuminata subsp. malaccensis]	K05387|1|4.2e-31|135.2|mus:103983684|glutamate receptor, ionotropic, plant
Unigene10478_At_Mix	1.35046	Up	2.5083	Up	3.28773	Up	gi|302828406|ref|XP_002945770.1|/1.4e-09/pathogenesis-related protein 1-like protein [Volvox carteri f. nagariensis]	K05747|1|4.0e-09|63.5|vcn:VOLCADRAFT_88194|Wiskott-Aldrich syndrome protein
CL3156.Contig2_At_Mix	-1.95801	Down	-7.62571	Down	-7.21067	Down	gi|695078834|ref|XP_009386815.1|/1.6e-75/PREDICTED: U2 snRNP-associated SURP motif-containing protein [Musa acuminata subsp. malaccensis]	K12842|1|2.5e-76|287.0|mus:103973871|U2-associated protein SR140
Unigene19231_At_Mix	1.69675	Up	1.96715	Up	1.93354	Up	gi|672156456|ref|XP_008797927.1|/2.8e-34/PREDICTED: 5' exonuclease Apollo [Phoenix dactylifera]	K15341|1|4.2e-35|148.7|pda:103712980|DNA cross-link repair 1B protein [EC:3.1.-.-]
CL2416.Contig3_At_Mix	1.45626	Up	1.01812	Up	1.21672	Up	gi|695056008|ref|XP_009416208.1|/2.3e-73/PREDICTED: uncharacterized protein LOC103996880 [Musa acuminata subsp. malaccensis]	-
Unigene31288_At_Mix	-1.08461	Down	-2.13024	Down	-1.7855	Down	-	-
CL7421.Contig1_At_Mix	-2.26464	Down	-2.91301	Down	-1.35904	Down	gi|672138993|ref|XP_008793269.1|/2.9e-62/PREDICTED: 17.3 kDa class II heat shock protein-like [Phoenix dactylifera]	K13993|1|4.3e-63|243.0|pda:103709606|HSP20 family protein
Unigene9709_At_Mix	-7.2384	Down	-1.40551	Down	-1.01601	Down	-	-
CL1339.Contig3_At_Mix	1.59436	Up	1.90752	Up	1.89743	Up	gi|695003464|ref|XP_009385566.1|/1.5e-118/PREDICTED: glucose-fructose oxidoreductase domain-containing protein 1 [Musa acuminata subsp. malaccensis]	-
CL1759.Contig2_At_Mix	-1.12675	Down	-1.70268	Down	-1.45847	Down	gi|695023825|ref|XP_009399102.1|/4.9e-128/PREDICTED: uncharacterized protein LOC103983590 [Musa acuminata subsp. malaccensis]	K15631|1|7.1e-23|109.4|ppp:PHYPADRAFT_163205|molybdenum cofactor sulfurtransferase [EC:2.8.1.9]
Unigene8134_At_Mix	-2.47545	Down	-3.35414	Down	-2.45036	Down	gi|695067579|ref|XP_009380710.1|/4.1e-56/PREDICTED: alpha-aminoadipic semialdehyde synthase [Musa acuminata subsp. malaccensis]	K14157|1|6.2e-57|221.5|mus:103969029|alpha-aminoadipic semialdehyde synthase [EC:1.5.1.8 1.5.1.9]
CL136.Contig3_At_Mix	2.8519	Up	3.34462	Up	3.40732	Up	-	-
CL851.Contig14_At_Mix	2.86987	Up	2.52105	Up	2.26903	Up	gi|695068464|ref|XP_009381177.1|/2.2e-196/PREDICTED: cytochrome P450 90D2-like isoform X1 [Musa acuminata subsp. malaccensis]	K12638|1|3.1e-187|656.8|egu:105040406|3-epi-6-deoxocathasterone 23-monooxygenase [EC:1.14.13.112];K09589|4|9.5e-176|618.6|sbi:SORBI_03g002870|steroid 3-oxidase [EC:1.14.-.-]
Unigene4685_At_Mix	-8.71768	Down	-3.31395	Down	-1.30829	Down	gi|695036955|ref|XP_009405950.1|/1.5e-19/PREDICTED: sulfate transporter 3.1-like [Musa acuminata subsp. malaccensis]	K17471|1|2.3e-20|100.5|mus:103988970|sulfate transporter 3
Unigene23618_At_Mix	-1.04738	Down	-3.19198	Down	-3.02482	Down	gi|13503|emb|CAA40385.1|/4.6e-54/mitochondrial ATPase subunit 6 protein (mitochondrion) [Sorghum bicolor]	K02126|1|5.0e-53|209.1|mus:103973622|F-type H+-transporting ATPase subunit a
CL9374.Contig1_At_Mix	-3.74496	Down	-2.96069	Down	-1.08199	Down	gi|695065908|ref|XP_009379826.1|/3.4e-38/PREDICTED: R3H and coiled-coil domain-containing protein 1 [Musa acuminata subsp. malaccensis]	-
Unigene29730_At_Mix	-1.11458	Down	-1.73786	Down	-1.78338	Down	gi|695031898|ref|XP_009403477.1|/4.6e-14/PREDICTED: uncharacterized protein LOC103987021 [Musa acuminata subsp. malaccensis]	-
CL2123.Contig2_At_Mix	1.33163	Up	1.26602	Up	1.34531	Up	gi|695010129|ref|XP_009391725.1|/4.5e-266/PREDICTED: probable nucleoredoxin 1 [Musa acuminata subsp. malaccensis]	K17609|1|6.9e-267|921.4|mus:103977820|nucleoredoxin [EC:1.8.1.8]
Unigene7964_At_Mix	-1.27534	Down	-2.6773	Down	-2.06591	Down	gi|449326845|gb|AGE93423.1|/1.5e-49/NADH-plastoquinone oxidoreductase subunit 6 [Alpinia zerumbet]	K05578|1|3.2e-44|179.1|egu:12079444|NAD(P)H-quinone oxidoreductase subunit 6 [EC:1.6.5.3]
Unigene3710_At_Mix	-1.16729	Down	-1.47192	Down	-1.41309	Down	gi|695012170|ref|XP_009392832.1|/5.1e-22/PREDICTED: katanin p80 WD40 repeat-containing subunit B1 homolog isoform X1 [Musa acuminata subsp. malaccensis]	K18643|1|7.7e-23|108.2|mus:103978677|katanin p80 WD40 repeat-containing subunit B1
CL2173.Contig1_At_Mix	1.0099	Up	1.03685	Up	1.23475	Up	gi|695042628|ref|XP_009408977.1|/2.0e-142/PREDICTED: 2-alkenal reductase (NADP(+)-dependent)-like [Musa acuminata subsp. malaccensis]	K07119|1|5.0e-98|359.8|egr:104456174|uncharacterized protein;K08070|3|9.5e-97|355.5|aly:ARALYDRAFT_909687|2-alkenal reductase [EC:1.3.1.74];K19825|5|2.8e-96|354.0|sot:102599848|2-alkenal reductase (NADP+) [EC:1.3.1.102]
CL817.Contig1_At_Mix	2.51079	Up	2.05967	Up	2.58496	Up	-	-
CL1144.Contig2_At_Mix	2.94387	Up	2.51761	Up	3.09014	Up	-	-
Unigene20382_At_Mix	2.02354	Up	3.3594	Up	3.25391	Up	gi|695024046|ref|XP_009399221.1|/2.1e-85/PREDICTED: glutamate receptor 3.7-like [Musa acuminata subsp. malaccensis]	K05387|1|3.2e-86|319.3|mus:103983684|glutamate receptor, ionotropic, plant
CL4705.Contig3_At_Mix	1.5684	Up	1.33868	Up	1.98301	Up	gi|695058110|ref|XP_009417355.1|/2.1e-179/PREDICTED: E3 ubiquitin-protein ligase RGLG2-like isoform X1 [Musa acuminata subsp. malaccensis]	K16280|1|3.1e-180|633.3|mus:103997759|E3 ubiquitin-protein ligase RGLG [EC:2.3.2.27]
CL260.Contig7_At_Mix	1.21224	Up	2.28011	Up	2.69149	Up	gi|695046274|ref|XP_009410960.1|/8.6e-262/PREDICTED: probable receptor-like protein kinase At2g42960 [Musa acuminata subsp. malaccensis]	K04730|1|2.6e-138|494.2|mtr:MTR_5g017080|interleukin-1 receptor-associated kinase 1 [EC:2.7.11.1];K04733|4|1.4e-118|428.7|aip:107622211|interleukin-1 receptor-associated kinase 4 [EC:2.7.11.1]
Unigene2261_At_Mix	1.78864	Up	3.57635	Up	3.07078	Up	gi|695043425|ref|XP_009409403.1|/4.3e-280/PREDICTED: cationic amino acid transporter 5-like [Musa acuminata subsp. malaccensis]	K03294|1|3.4e-261|902.5|nnu:104599752|basic amino acid/polyamine antiporter, APA family
Unigene30875_At_Mix	1.34702	Up	-2.1408	Down	-1.40495	Down	-	-
Unigene34728_At_Mix	-2.35453	Down	-2.255	Down	-1.01621	Down	-	-
CL5841.Contig2_At_Mix	2.02204	Up	1.73144	Up	-1.23573	Down	gi|695023860|ref|XP_009399121.1|/3.8e-225/PREDICTED: heparanase-like protein 1 [Musa acuminata subsp. malaccensis]	K07964|1|5.7e-226|785.4|mus:103983605|heparanase 1 [EC:3.2.1.166]
Unigene33890_At_Mix	-1.06442	Down	-1.23208	Down	-1.05385	Down	gi|947128763|gb|KRH76617.1|/6.9e-08/hypothetical protein GLYMA_01G163400 [Glycine max]	-
Unigene8990_At_Mix	-1.1185	Down	-3.21599	Down	-2.70526	Down	-	-
CL6066.Contig1_At_Mix	-8.59619	Down	-3.46691	Down	-3.8413	Down	gi|695037294|ref|XP_009406135.1|/3.3e-35/PREDICTED: U-box domain-containing protein 26-like [Musa acuminata subsp. malaccensis]	K01876|1|1.6e-18|94.0|egr:104440434|aspartyl-tRNA synthetase [EC:6.1.1.12];K10260|2|1.4e-14|80.9|csl:COCSUDRAFT_23114|F-box and WD-40 domain protein 7;K08332|4|4.2e-14|79.3|smo:SELMODRAFT_51906|vacuolar protein 8
Unigene18127_At_Mix	-2.03483	Down	-3.53552	Down	-1.62251	Down	-	-
CL2441.Contig6_At_Mix	-2.30176	Down	-2.18943	Down	-2.85554	Down	gi|695035762|ref|XP_009405310.1|/3.8e-20/PREDICTED: transcription factor DIVARICATA-like [Musa acuminata subsp. malaccensis]	K08869|1|4.9e-12|72.0|cre:CHLREDRAFT_165812|aarF domain-containing kinase;K17613|2|4.7e-07|55.5|mpp:MICPUCDRAFT_55883|calcineurin-binding protein cabin-1
Unigene8696_At_Mix	-2.50229	Down	-1.49682	Down	-2.2181	Down	-	-
Unigene3563_At_Mix	-2.54516	Down	-4.03059	Down	-3.54516	Down	gi|694996939|ref|XP_009396757.1|/2.7e-33/PREDICTED: probable WRKY transcription factor 40 [Musa acuminata subsp. malaccensis]	K13425|1|3.2e-10|67.0|egu:105047514|WRKY transcription factor 22;K13424|2|4.2e-10|66.6|gmx:100127385|WRKY transcription factor 33
CL1654.Contig2_At_Mix	1.62271	Up	-1.26675	Down	-1.918	Down	gi|672161403|ref|XP_008800517.1|/2.2e-246/PREDICTED: alanine aminotransferase 2-like [Phoenix dactylifera]	K00814|1|5.7e-247|855.1|egu:105056662|alanine transaminase [EC:2.6.1.2]
CL6708.Contig1_At_Mix	1.59215	Up	2.6318	Up	2.86286	Up	gi|695009077|ref|XP_009391155.1|/1.3e-140/PREDICTED: uncharacterized protein LOC103977386, partial [Musa acuminata subsp. malaccensis]	-
Unigene13492_At_Mix	-2.58983	Down	-4.51388	Down	-3.25239	Down	gi|695065287|ref|XP_009421230.1|/8.9e-19/PREDICTED: BAG family molecular chaperone regulator 6-like [Musa acuminata subsp. malaccensis]	-
Unigene32531_At_Mix	-1.47723	Down	-1.32937	Down	-1.17192	Down	gi|695021319|ref|XP_009397744.1|/3.2e-304/PREDICTED: pentatricopeptide repeat-containing protein At4g37380, chloroplastic [Musa acuminata subsp. malaccensis]	K03452|1|2.6e-133|477.6|vvi:100250295|magnesium/proton exchanger;K11000|3|8.9e-126|452.6|bvg:104900835|callose synthase [EC:2.4.1.-];K10683|4|4.2e-115|417.2|cic:CICLE_v10014038mg|BRCA1-associated RING domain protein 1
Unigene11135_At_Mix	-1.38466	Down	-1.70659	Down	-2.26181	Down	-	-
CL8166.Contig2_At_Mix	-2.94307	Down	-1.62114	Down	-1.02251	Down	-	-
Unigene9391_At_Mix	-1.93789	Down	-2.90633	Down	-2.82274	Down	-	-
Unigene28353_At_Mix	2.3292	Up	1.92906	Up	2.29842	Up	-	-
Unigene16340_At_Mix	-1.49692	Down	-2.26509	Down	-2.44096	Down	gi|290790843|gb|ADD63099.1|/3.4e-118/ATP synthase CF0 subunit IV (chloroplast) [Microlaena stipoides]	K02108|1|6.7e-119|428.3|mtr:MTR_0002s0530|F-type H+-transporting ATPase subunit a
CL5530.Contig2_At_Mix	-1.4555	Down	-1.79481	Down	-7.25424	Down	gi|695009717|ref|XP_009391504.1|/8.7e-32/PREDICTED: uncharacterized protein LOC103977655 [Musa acuminata subsp. malaccensis]	-
Unigene40477_At_Mix	-1.57633	Down	-1.93236	Down	-2.31713	Down	-	-
CL7223.Contig1_At_Mix	2.62846	Up	2.74096	Up	2.88343	Up	gi|695032684|ref|XP_009403898.1|/5.9e-108/PREDICTED: uncharacterized protein LOC103987345 [Musa acuminata subsp. malaccensis]	-
Unigene14848_At_Mix	-2.22995	Down	-2.12759	Down	-1.16767	Down	gi|695042399|ref|XP_009408852.1|/2.1e-37/PREDICTED: serine/threonine-protein kinase EDR1-like isoform X1 [Musa acuminata subsp. malaccensis]	K04424|1|3.1e-38|159.1|mus:103991214|sterile alpha motif and leucine zipper containing kinase AZK [EC:2.7.11.25]
Unigene13964_At_Mix	-2.86911	Down	-4.81139	Down	-4.86911	Down	-	-
Unigene21840_At_Mix	-2.0535	Down	-3.30581	Down	-2.53839	Down	-	-
CL6743.Contig1_At_Mix	1.05553	Up	1.89322	Up	1.60822	Up	gi|695038226|ref|XP_009406618.1|/1.3e-130/PREDICTED: F-box protein FBW2-like isoform X1 [Musa acuminata subsp. malaccensis]	K17605|1|1.6e-88|328.6|jcu:105630635|serine/threonine-protein phosphatase 2A activator;K10268|3|5.0e-74|280.4|mtr:MTR_5g064480|F-box and leucine-rich repeat protein 2/20
CL7138.Contig2_At_Mix	1.5642	Up	1.90964	Up	1.53605	Up	-	-
CL4815.Contig2_At_Mix	-1.44549	Down	-1.46529	Down	-1.25353	Down	gi|695041757|ref|XP_009408497.1|/6.7e-105/PREDICTED: short-chain type dehydrogenase/reductase-like [Musa acuminata subsp. malaccensis]	K00059|1|1.0e-105|384.8|mus:103990924|3-oxoacyl-[acyl-carrier protein] reductase [EC:1.1.1.100]
CL8397.Contig1_At_Mix	1.70087	Up	1.49692	Up	2.45182	Up	gi|695071463|ref|XP_009382804.1|/2.9e-40/PREDICTED: uncharacterized protein LOC103970661 isoform X2 [Musa acuminata subsp. malaccensis]	-
Unigene2426_At_Mix	-1.94137	Down	1.16771	Up	1.02472	Up	gi|694996798|ref|XP_009396070.1|/4.6e-248/PREDICTED: serine/threonine-protein kinase D6PKL1-like [Musa acuminata subsp. malaccensis]	K08286|1|1.7e-223|777.3|pper:PRUPE_ppa002965mg|protein-serine/threonine kinase [EC:2.7.11.-]
Unigene40099_At_Mix	-1.30356	Down	-1.43395	Down	-1.78542	Down	-	-
CL5628.Contig2_At_Mix	-1.45606	Down	2.40743	Up	1.56839	Up	gi|695050800|ref|XP_009413403.1|/3.8e-14/PREDICTED: serine/threonine-protein kinase D6PK-like [Musa acuminata subsp. malaccensis]	-
Unigene39293_At_Mix	1.63587	Up	2.01392	Up	2.35998	Up	gi|694996557|ref|XP_009394598.1|/4.6e-24/PREDICTED: uncharacterized protein LOC103980028 isoform X2 [Musa acuminata subsp. malaccensis]	-
CL1341.Contig1_At_Mix	-7.57491	Down	-4.20568	Down	-1.23506	Down	gi|672128484|ref|XP_008787732.1|/1.4e-304/PREDICTED: mRNA-capping enzyme-like isoform X2 [Phoenix dactylifera]	K13917|1|1.4e-301|1036.9|egu:105048839|mRNA-capping enzyme [EC:2.7.7.50 3.6.1.-]
CL4.Contig1_At_Mix	2.90644	Up	5.3748	Up	5.25427	Up	gi|695003406|ref|XP_009385304.1|/2.4e-250/PREDICTED: nucleobase-ascorbate transporter 6-like [Musa acuminata subsp. malaccensis]	K14611|1|1.4e-247|857.1|egu:105050684|solute carrier family 23 (nucleobase transporter), member 1/2
Unigene39181_At_Mix	-1.25886	Down	-1.77462	Down	-1.49381	Down	gi|695013401|ref|XP_009393483.1|/1.1e-21/PREDICTED: uncharacterized protein LOC103979155 [Musa acuminata subsp. malaccensis]	-
CL851.Contig10_At_Mix	8.61225	Up	7.0625	Up	8.22721	Up	gi|695068466|ref|XP_009381178.1|/1.6e-101/PREDICTED: cytochrome P450 90D2-like isoform X2 [Musa acuminata subsp. malaccensis]	K12638|1|7.0e-97|355.9|egu:105040406|3-epi-6-deoxocathasterone 23-monooxygenase [EC:1.14.13.112];K09589|3|1.3e-95|351.7|sita:101767613|steroid 3-oxidase [EC:1.14.-.-]
Unigene17228_At_Mix	-1.52154	Down	-2.77529	Down	-2.23627	Down	-	-
Unigene38182_At_Mix	-1.90989	Down	1.68443	Up	1.21939	Up	-	-
CL2109.Contig1_At_Mix	1.23931	Up	1.07706	Up	1.8134	Up	gi|694994945|ref|XP_009407512.1|/9.7e-145/PREDICTED: pentatricopeptide repeat-containing protein At4g36680, mitochondrial-like [Musa acuminata subsp. malaccensis]	K17964|1|3.5e-30|134.8|smo:SELMODRAFT_96794|leucine-rich PPR motif-containing protein, mitochondrial
CL1107.Contig2_At_Mix	2.05319	Up	2.93914	Up	3.18838	Up	gi|695022829|ref|XP_009398558.1|/1.6e-209/PREDICTED: 60S ribosomal protein L4-1-like [Musa acuminata subsp. malaccensis]	K02930|1|2.5e-210|733.0|mus:103983114|large subunit ribosomal protein L4e
Unigene25848_At_Mix	1.09754	Up	1.39338	Up	2.1889	Up	-	-
CL7284.Contig4_At_Mix	-1.29573	Down	-1.3832	Down	-2.54585	Down	gi|695014316|ref|XP_009393974.1|/3.5e-36/PREDICTED: uncharacterized protein LOC103979524 [Musa acuminata subsp. malaccensis]	-
CL5853.Contig2_At_Mix	-1.00883	Down	-1.0815	Down	-1.11653	Down	gi|695079192|ref|XP_009387010.1|/1.0e-196/PREDICTED: protein BONZAI 2-like isoform X2 [Musa acuminata subsp. malaccensis]	K16280|1|4.8e-18|94.4|bna:106388678|E3 ubiquitin-protein ligase RGLG [EC:2.3.2.27]
Unigene301_At_Mix	-1.52392	Down	-2.96177	Down	-2.57648	Down	gi|302848253|ref|XP_002955659.1|/7.8e-06/molecular chaperone [Volvox carteri f. nagariensis]	-
Unigene12726_At_Mix	-1.70558	Down	-1.89777	Down	-2.38428	Down	-	-
CL8978.Contig1_At_Mix	1.73011	Up	-6.39917	Down	1.12439	Up	gi|743813336|ref|XP_010929681.1|/7.6e-47/PREDICTED: centromere protein S isoform X1 [Elaeis guineensis]	K11511|1|1.2e-47|191.8|egu:105051092|centromere protein S
CL702.Contig3_At_Mix	-3.16448	Down	-2.23977	Down	-1.53142	Down	gi|694997763|ref|XP_009401057.1|/1.8e-57/PREDICTED: probable serine/threonine-protein kinase At5g41260 [Musa acuminata subsp. malaccensis]	K14500|1|2.7e-58|226.1|mus:103985152|BR-signaling kinase [EC:2.7.11.1]
Unigene26807_At_Mix	1.68382	Up	2.29247	Up	2.60528	Up	gi|695040758|ref|XP_009407970.1|/0.0e+00/PREDICTED: subtilisin-like protease SBT5.3 isoform X1 [Musa acuminata subsp. malaccensis]	K13199|1|9.1e-31|137.5|mtr:MTR_7g081660|plasminogen activator inhibitor 1 RNA-binding protein;K12663|2|2.3e-10|69.7|aip:107640222|Delta(3,5)-Delta(2,4)-dienoyl-CoA isomerase [EC:5.3.3.-];K01183|5|4.5e-06|55.5|aip:107646397|chitinase [EC:3.2.1.14]
CL4072.Contig4_At_Mix	1.04218	Up	1.28941	Up	1.89051	Up	gi|695038464|ref|XP_009406744.1|/3.2e-173/PREDICTED: phytoene synthase 2, chloroplastic-like [Musa acuminata subsp. malaccensis]	K02291|1|4.9e-174|612.5|mus:103989587|phytoene synthase [EC:2.5.1.32]
Unigene21085_At_Mix	-1.6894	Down	-1.60117	Down	-2.62583	Down	gi|672150525|ref|XP_008797348.1|/2.3e-13/PREDICTED: uncharacterized RING finger protein P8B7.15c-like isoform X2 [Phoenix dactylifera]	K10624|1|3.5e-14|78.6|pda:103712571|E3 ubiquitin-protein ligase RBBP6 [EC:2.3.2.27]
CL9316.Contig2_At_Mix	-1.26511	Down	1.06717	Up	1.40135	Up	gi|695025736|ref|XP_009400132.1|/4.3e-08/PREDICTED: transcription factor TCP4-like [Musa acuminata subsp. malaccensis]	-
CL2625.Contig4_At_Mix	-3.0654	Down	-3.38653	Down	-3.38387	Down	gi|695051521|ref|XP_009413787.1|/7.0e-28/PREDICTED: Bowman-Birk type proteinase inhibitor DE-4-like [Musa acuminata subsp. malaccensis]	-
Unigene31569_At_Mix	-1.48879	Down	-1.59659	Down	-2.10778	Down	gi|695039846|ref|XP_009407475.1|/4.7e-32/PREDICTED: zinc finger protein ZAT8-like [Musa acuminata subsp. malaccensis]	K06627|1|6.7e-07|56.2|dosa:Os03t0607600-00|cyclin A;K01051|2|6.7e-07|56.2|gmx:100808277|pectinesterase [EC:3.1.1.11];K03126|4|2.5e-06|54.3|cam:101513367|transcription initiation factor TFIID subunit 12;K14841|5|5.7e-06|53.1|obr:102706672|ribosome biogenesis protein NSA1
Unigene15309_At_Mix	-1.07806	Down	-2.06116	Down	-2.09086	Down	gi|698532826|ref|XP_009763232.1|/8.4e-07/PREDICTED: uncharacterized protein LOC104215178 [Nicotiana sylvestris]	-
CL6052.Contig2_At_Mix	-1.13504	Down	-2.25661	Down	-1.26828	Down	gi|695015931|ref|XP_009394856.1|/4.7e-45/PREDICTED: NAC transcription factor 25-like [Musa acuminata subsp. malaccensis]	-
Unigene12536_At_Mix	2.11461	Up	2.15551	Up	1.89826	Up	gi|743884031|ref|XP_010909572.1|/4.8e-31/PREDICTED: uncharacterized protein LOC105035648 isoform X1 [Elaeis guineensis]	-
CL3452.Contig3_At_Mix	3.9924	Up	4.4372	Up	4.10716	Up	gi|695071731|ref|XP_009382951.1|/6.2e-111/PREDICTED: vesicle-associated membrane protein 714 [Musa acuminata subsp. malaccensis]	K08515|1|9.4e-112|404.8|mus:103970761|vesicle-associated membrane protein 7
Unigene40545_At_Mix	1.12928	Up	1.35755	Up	1.40769	Up	-	-
Unigene11506_At_Mix	-1.22188	Down	-1.26404	Down	-1.55241	Down	-	-
CL1465.Contig5_At_Mix	2.73697	Up	2.62605	Up	4.14622	Up	gi|695015359|ref|XP_009394545.1|/3.4e-35/PREDICTED: zinc finger CCCH domain-containing protein 12-like [Musa acuminata subsp. malaccensis]	-
CL9304.Contig2_At_Mix	-1.64615	Down	-1.48843	Down	-1.75426	Down	-	-
CL4060.Contig3_At_Mix	1.45778	Up	1.66147	Up	1.73868	Up	gi|695026472|ref|XP_009400534.1|/2.4e-308/PREDICTED: beta-galactosidase 8 isoform X3 [Musa acuminata subsp. malaccensis]	K12309|1|1.5e-307|1056.6|mus:103984706|beta-galactosidase [EC:3.2.1.23]
CL2123.Contig3_At_Mix	1.34959	Up	1.41	Up	1.4214	Up	gi|695010129|ref|XP_009391725.1|/8.0e-49/PREDICTED: probable nucleoredoxin 1 [Musa acuminata subsp. malaccensis]	K17609|1|1.2e-49|197.2|mus:103977820|nucleoredoxin [EC:1.8.1.8]
Unigene7572_At_Mix	-1.08991	Down	-1.79525	Down	-1.56465	Down	gi|316995995|dbj|BAD83417.2|/2.5e-58/maturase-related protein (mitochondrion) [Nicotiana tabacum]	-
CL6999.Contig1_At_Mix	1.72151	Up	1.10647	Up	1.2163	Up	gi|672109891|ref|XP_008792529.1|/6.9e-91/PREDICTED: two-component response regulator-like PRR37 isoform X1 [Phoenix dactylifera]	K12129|1|1.1e-91|338.6|pda:103709107|pseudo-response regulator 7
CL5714.Contig1_At_Mix	-1.75086	Down	-6.70506	Down	-6.70506	Down	gi|695039839|ref|XP_009407472.1|/5.1e-44/PREDICTED: uncharacterized protein LOC103990145 [Musa acuminata subsp. malaccensis]	K14292|1|6.4e-07|57.4|spen:107013477|trimethylguanosine synthase [EC:2.1.1.-];K13993|3|2.4e-06|55.5|dosa:Os06t0219500-00|HSP20 family protein
Unigene21475_At_Mix	1.27821	Up	1.11382	Up	1.8468	Up	-	-
Unigene17576_At_Mix	2.25239	Up	2.57075	Up	2.54916	Up	-	-
CL3599.Contig1_At_Mix	1.17591	Up	2.12091	Up	1.78796	Up	gi|695023928|ref|XP_009399157.1|/9.4e-234/PREDICTED: amino acid permease 8-like [Musa acuminata subsp. malaccensis]	K14209|1|8.0e-153|542.3|vvi:100260163|solute carrier family 36 (proton-coupled amino acid transporter)
CL3325.Contig1_At_Mix	1.27681	Up	1.56313	Up	2.33702	Up	-	-
Unigene14905_At_Mix	-4.06464	Down	-3.66622	Down	-3.39534	Down	gi|695075608|ref|XP_009385048.1|/6.4e-74/PREDICTED: probable alpha-glucosidase Os06g0675700 [Musa acuminata subsp. malaccensis]	K01187|1|9.7e-75|281.6|mus:103972433|alpha-glucosidase [EC:3.2.1.20]
Unigene16706_At_Mix	-2.89843	Down	-4.27189	Down	-2.84868	Down	gi|695039081|ref|XP_009407065.1|/2.4e-70/PREDICTED: endoglucanase 25-like [Musa acuminata subsp. malaccensis]	K01179|1|2.5e-51|203.4|cic:CICLE_v10003122mg|endoglucanase [EC:3.2.1.4]
Unigene23388_At_Mix	-2.55049	Down	-3.04799	Down	-2.12646	Down	gi|695019182|ref|XP_009396581.1|/3.7e-22/PREDICTED: U-box domain-containing protein 35-like [Musa acuminata subsp. malaccensis]	K17609|1|7.8e-17|87.8|cic:CICLE_v10010213mg|nucleoredoxin [EC:1.8.1.8]
Unigene25326_At_Mix	-1.44966	Down	-4.2599	Down	-4.36574	Down	gi|929046212|gb|ALF04039.1|/2.0e-267/ATP synthase F1 subunit 1 (mitochondrion) [Cannabis sativa]	K02132|1|7.4e-267|921.8|osa:6450183|F-type H+-transporting ATPase subunit alpha
Unigene39246_At_Mix	-1.1724	Down	-2.56138	Down	-1.35129	Down	-	-
CL6864.Contig3_At_Mix	-4.34788	Down	-4.41613	Down	-5.4515	Down	gi|743772923|ref|XP_010916783.1|/1.7e-49/PREDICTED: histone H3-like centromeric protein CSE4 [Elaeis guineensis]	K11253|1|2.5e-50|199.5|egu:105041527|histone H3
Unigene36195_At_Mix	-2.69302	Down	-2.09741	Down	-3.66131	Down	-	-
Unigene36174_At_Mix	-1.06452	Down	-3.43916	Down	-2.99753	Down	-	-
Unigene2005_At_Mix	-1.49515	Down	-2.84923	Down	-2.32422	Down	gi|695026546|ref|XP_009400574.1|/2.1e-37/PREDICTED: uncharacterized protein LOC103984739 [Musa acuminata subsp. malaccensis]	-
CL8117.Contig1_At_Mix	-1.06983	Down	-1.66285	Down	-1.73049	Down	gi|695004944|ref|XP_009388900.1|/1.7e-72/PREDICTED: nuclear transcription factor Y subunit B-3-like [Musa acuminata subsp. malaccensis]	K08065|1|2.9e-53|210.3|vra:106779608|nuclear transcription Y subunit beta
CL7664.Contig3_At_Mix	1.78782	Up	1.78463	Up	1.97033	Up	gi|695031972|ref|XP_009403515.1|/7.7e-134/PREDICTED: pyridine nucleotide-disulfide oxidoreductase domain-containing protein 2 [Musa acuminata subsp. malaccensis]	K09835|1|1.1e-10|69.3|sind:105161700|prolycopene isomerase [EC:5.2.1.13]
Unigene12777_At_Mix	-1.40486	Down	-2.10663	Down	-1.55241	Down	gi|695055430|ref|XP_009415893.1|/2.8e-32/PREDICTED: uncharacterized protein LOC103996659 [Musa acuminata subsp. malaccensis]	-
CL5147.Contig1_At_Mix	-2.27501	Down	-2.48146	Down	-4.14627	Down	gi|695046141|ref|XP_009410887.1|/7.7e-79/PREDICTED: uncharacterized protein LOC103992773 [Musa acuminata subsp. malaccensis]	-
Unigene22111_At_Mix	-1.04917	Down	-2.56424	Down	-2.99233	Down	gi|166165072|gb|ABY83895.1|/1.1e-34/cytochrome oxidase subunit 1, partial (mitochondrion) [Boesenbergia rotunda]	K02256|1|4.6e-33|141.4|ath:ArthMp109|cytochrome c oxidase subunit 1 [EC:1.9.3.1]
CL5645.Contig1_At_Mix	2.18268	Up	1.25627	Up	1.4386	Up	gi|695000708|ref|XP_009413096.1|/3.4e-50/PREDICTED: hemK methyltransferase family member 2 [Musa acuminata subsp. malaccensis]	K19589|1|5.2e-51|202.6|mus:103994474|release factor glutamine methyltransferase [EC:2.1.1.297]
Unigene4656_At_Mix	-1.27529	Down	-1.34273	Down	-1.558	Down	-	-
Unigene15220_At_Mix	-1.11509	Down	-1.88914	Down	-1.2511	Down	-	-
CL1931.Contig2_At_Mix	-1.92279	Down	-1.65311	Down	-2.853	Down	-	-
Unigene21250_At_Mix	-2.02895	Down	-2.88085	Down	-1.99048	Down	-	-
CL4696.Contig2_At_Mix	2.69962	Up	2.62015	Up	2.69632	Up	gi|695067280|ref|XP_009380553.1|/7.6e-157/PREDICTED: uncharacterized protein LOC103968920 [Musa acuminata subsp. malaccensis]	-
Unigene13834_At_Mix	-1.20713	Down	-1.41166	Down	-1.59379	Down	-	-
Unigene36629_At_Mix	-1.56931	Down	-3.33255	Down	-3.56625	Down	gi|372450248|ref|YP_005090377.1|/6.2e-64/cytochrome c biogenesis FC (mitochondrion) [Phoenix dactylifera]	-
Unigene18581_At_Mix	-1.20573	Down	-3.08746	Down	-1.59442	Down	-	-
CL1505.Contig6_At_Mix	2.15693	Up	1.45719	Up	1.73449	Up	gi|672109157|ref|XP_008788773.1|/4.2e-157/PREDICTED: protein NRT1/ PTR FAMILY 8.3-like isoform X2 [Phoenix dactylifera]	K14638|1|6.4e-158|559.3|pda:103706448|solute carrier family 15 (peptide/histidine transporter), member 3/4
Unigene25279_At_Mix	-1.57978	Down	-1.28605	Down	-1.20485	Down	-	-
CL6144.Contig3_At_Mix	1.28423	Up	1.55763	Up	1.65234	Up	gi|695046043|ref|XP_009410834.1|/6.5e-170/PREDICTED: protein SDE2 homolog [Musa acuminata subsp. malaccensis]	K12827|1|5.6e-09|64.3|cre:CHLREDRAFT_115043|splicing factor 3A subunit 3
Unigene2733_At_Mix	-1.16468	Down	1.37235	Up	1.47616	Up	-	-
CL5262.Contig1_At_Mix	1.23296	Up	1.11155	Up	2.13127	Up	gi|695046834|ref|XP_009411269.1|/3.0e-183/PREDICTED: uncharacterized protein LOC103993063 isoform X3 [Musa acuminata subsp. malaccensis]	K14325|1|1.0e-05|53.5|bdi:100845778|RNA-binding protein with serine-rich domain 1
Unigene24748_At_Mix	-1.07032	Down	-2.01536	Down	-2.01711	Down	-	-
Unigene30184_At_Mix	-1.62403	Down	-3.7729	Down	-4.07923	Down	-	-
CL4533.Contig1_At_Mix	-1.08961	Down	-2.01211	Down	-1.25419	Down	gi|695057228|ref|XP_009416875.1|/5.8e-271/PREDICTED: cationic amino acid transporter 7, chloroplastic-like [Musa acuminata subsp. malaccensis]	K03294|1|3.7e-185|649.8|pop:POPTR_0008s01700g|basic amino acid/polyamine antiporter, APA family
CL7330.Contig1_At_Mix	1.75229	Up	1.47463	Up	1.29221	Up	-	-
CL2441.Contig1_At_Mix	-1.37648	Down	-1.61836	Down	-1.92506	Down	gi|695071733|ref|XP_009382952.1|/9.9e-66/PREDICTED: transcription factor DIVARICATA-like [Musa acuminata subsp. malaccensis]	K08869|1|5.1e-22|106.7|cre:CHLREDRAFT_165812|aarF domain-containing kinase;K17613|2|8.6e-14|79.3|mpp:MICPUCDRAFT_55883|calcineurin-binding protein cabin-1;K10990|4|1.2e-10|68.9|bdi:100828863|RecQ-mediated genome instability protein 1;K01183|5|4.4e-10|67.0|bvg:104883960|chitinase [EC:3.2.1.14]
CL7409.Contig1_At_Mix	7.13271	Up	7.39232	Up	8.43324	Up	-	-
Unigene34458_At_Mix	1.09564	Up	-2.78678	Down	-1.01515	Down	-	-
CL598.Contig2_At_Mix	2.06517	Up	-1.91374	Down	-7.7211	Down	gi|694997249|ref|XP_009398403.1|/7.4e-180/PREDICTED: WD repeat-containing protein 44-like [Musa acuminata subsp. malaccensis]	K20241|1|1.1e-180|634.8|mus:103983004|WD repeat-containing protein 44
Unigene32157_At_Mix	-2.66055	Down	-2.8532	Down	-2.62074	Down	gi|695013067|ref|XP_009393309.1|/1.0e-53/PREDICTED: probable alpha-glucosidase Os06g0675700 [Musa acuminata subsp. malaccensis]	K01187|1|1.6e-54|213.4|mus:103979031|alpha-glucosidase [EC:3.2.1.20]
Unigene23815_At_Mix	-1.89322	Down	-2.34267	Down	-1.35516	Down	-	-
Unigene11657_At_Mix	-1.82397	Down	-3.15428	Down	-3.62161	Down	-	-
CL1447.Contig3_At_Mix	1.06893	Up	1.65096	Up	1.63128	Up	gi|695059844|ref|XP_009418295.1|/7.1e-277/PREDICTED: probable rhamnogalacturonate lyase B [Musa acuminata subsp. malaccensis]	K18195|1|1.1e-277|957.6|mus:103998532|rhamnogalacturonan endolyase [EC:4.2.2.23]
Unigene12035_At_Mix	-1.28105	Down	-1.76685	Down	-2.05489	Down	-	-
CL6956.Contig2_At_Mix	1.65115	Up	2.86567	Up	2.67203	Up	gi|695009348|ref|XP_009391306.1|/3.4e-219/PREDICTED: sugar transport protein 5-like [Musa acuminata subsp. malaccensis]	K08150|1|1.1e-47|193.0|atr:18433512|MFS transporter, SP family, solute carrier family 2 (myo-inositol transporter), member 13
Unigene39551_At_Mix	-2.27253	Down	-8.34577	Down	-2.67335	Down	-	-
Unigene11148_At_Mix	-1.91869	Down	-2.4804	Down	-4.45962	Down	gi|743773343|ref|XP_010917012.1|/1.1e-239/PREDICTED: sucrose transport protein SUT1 isoform X2 [Elaeis guineensis]	K15378|1|2.9e-237|822.8|egu:105041710|solute carrier family 45, member 1/2/4
CL1449.Contig3_At_Mix	-2.21322	Down	-1.76654	Down	-2.16742	Down	gi|695033241|ref|XP_009404127.1|/7.2e-65/PREDICTED: probable protein phosphatase 2C 78 [Musa acuminata subsp. malaccensis]	K01102|1|7.3e-62|238.4|egu:105058607|pyruvate dehydrogenase phosphatase [EC:3.1.3.43]
Unigene23955_At_Mix	-2.03997	Down	-1.97654	Down	-2.33911	Down	-	-
Unigene26667_At_Mix	-1.46672	Down	-2.96527	Down	-2.83417	Down	-	-
Unigene10295_At_Mix	-1.04082	Down	-1.8061	Down	-1.34028	Down	-	-
CL295.Contig3_At_Mix	9.24476	Up	8.29768	Up	8.69581	Up	gi|695006350|ref|XP_009389663.1|/5.2e-150/PREDICTED: protein BZR1 homolog 1-like [Musa acuminata subsp. malaccensis]	K14503|1|7.9e-151|535.0|mus:103976179|brassinosteroid resistant 1/2
Unigene7801_At_Mix	1.36621	Up	2.55817	Up	3.07195	Up	gi|695066816|ref|XP_009380309.1|/0.0e+00/PREDICTED: 66 kDa stress protein [Musa acuminata subsp. malaccensis]	K14855|1|6.9e-17|90.9|brp:103846991|ribosome assembly protein 4
Unigene27991_At_Mix	-2.33673	Down	-2.29278	Down	-2.33673	Down	-	-
CL6724.Contig1_At_Mix	1.22063	Up	1.98554	Up	2.42655	Up	-	-
CL6187.Contig1_At_Mix	2.12803	Up	1.13108	Up	1.07409	Up	gi|695002781|ref|XP_009381981.1|/9.9e-281/PREDICTED: probable serine/threonine-protein kinase At1g54610 isoform X2 [Musa acuminata subsp. malaccensis]	K08819|1|3.4e-281|969.1|mus:103971453|cyclin-dependent kinase 12/13 [EC:2.7.11.22 2.7.11.23]
Unigene25053_At_Mix	-2.51953	Down	-1.43909	Down	-2.15329	Down	-	-
Unigene34070_At_Mix	-2.46853	Down	-4.74995	Down	-4.88967	Down	gi|695015121|ref|XP_009394415.1|/3.1e-33/PREDICTED: F-box protein At4g02733-like [Musa acuminata subsp. malaccensis]	K10268|1|4.7e-34|146.0|mus:103979891|F-box and leucine-rich repeat protein 2/20
Unigene18431_At_Mix	-1.3558	Down	-3.21186	Down	-3.62376	Down	gi|449326801|gb|AGE93379.1|/1.1e-157/acetyl-CoA carboxylase carboxyltransferase beta subunit [Alpinia zerumbet]	K01963|1|2.2e-121|436.8|sot:4099986|acetyl-CoA carboxylase carboxyl transferase subunit beta [EC:6.4.1.2]
Unigene4634_At_Mix	-1.63176	Down	-1.7997	Down	-1.81762	Down	gi|695005826|ref|XP_009389377.1|/1.7e-28/PREDICTED: probable LRR receptor-like serine/threonine-protein kinase At1g05700 [Musa acuminata subsp. malaccensis]	K16224|1|9.0e-14|78.2|ath:AT2G19190|senescence-induced receptor-like serine/threonine-protein kinase
Unigene17257_At_Mix	1.96079	Up	1.76799	Up	1.67152	Up	-	-
CL6157.Contig1_At_Mix	1.54324	Up	1.19916	Up	1.13578	Up	gi|695001241|ref|XP_009415293.1|/2.7e-158/PREDICTED: cellulose synthase-like protein D2 [Musa acuminata subsp. malaccensis]	K00770|1|1.3e-128|461.1|vvi:100243459|1,4-beta-D-xylan synthase [EC:2.4.2.24]
Unigene27076_At_Mix	1.0716	Up	2.13547	Up	1.73249	Up	gi|695074722|ref|XP_009384577.1|/1.3e-20/PREDICTED: uncharacterized protein LOC103972100 [Musa acuminata subsp. malaccensis]	-
Unigene14649_At_Mix	-3.67991	Down	-2.16534	Down	-2.35211	Down	gi|695019553|ref|XP_009396792.1|/8.4e-74/PREDICTED: sucrose-phosphate synthase [Musa acuminata subsp. malaccensis]	K00696|1|1.3e-74|280.4|mus:103981780|sucrose-phosphate synthase [EC:2.4.1.14]
CL6838.Contig2_At_Mix	1.48054	Up	1.80834	Up	1.91082	Up	gi|901816423|gb|KMZ70681.1|/7.9e-15/V-type proton ATPase 16 kDa proteolipid subunit [Zostera marina]	K02155|1|1.2e-15|84.3|ppp:PHYPADRAFT_62159|V-type H+-transporting ATPase 16kDa proteolipid subunit
Unigene4861_At_Mix	1.02617	Up	2.01658	Up	2.77523	Up	-	-
Unigene10288_At_Mix	-2.43517	Down	-2.37662	Down	-1.39726	Down	-	-
CL9688.Contig1_At_Mix	1.86777	Up	1.86357	Up	2.32132	Up	gi|695006007|ref|XP_009389476.1|/2.9e-70/PREDICTED: 2-aminoethanethiol dioxygenase-like isoform X1 [Musa acuminata subsp. malaccensis]	K10712|1|4.5e-71|270.8|mus:103976027|cysteamine dioxygenase [EC:1.13.11.19]
Unigene11112_At_Mix	-1.92228	Down	1.45507	Up	1.37421	Up	-	-
CL6863.Contig2_At_Mix	1.74187	Up	1.50286	Up	2.33172	Up	gi|672131909|ref|XP_008789522.1|/1.2e-25/PREDICTED: actin-related protein 2/3 complex subunit 1B-like isoform X1 [Phoenix dactylifera]	K05757|1|1.8e-26|120.2|pda:103706987|actin related protein 2/3 complex, subunit 1A/1B
CL33.Contig1_At_Mix	-2.87673	Down	-3.11022	Down	-2.87673	Down	gi|695044074|ref|XP_009409766.1|/0.0e+00/PREDICTED: probable alpha,alpha-trehalose-phosphate synthase [UDP-forming] 9 [Musa acuminata subsp. malaccensis]	K16055|1|0.0e+00|1441.8|mus:103991946|trehalose 6-phosphate synthase/phosphatase [EC:2.4.1.15 3.1.3.12]
CL7764.Contig2_At_Mix	2.74147	Up	3.31515	Up	2.73809	Up	gi|695026396|ref|XP_009400493.1|/3.8e-17/PREDICTED: 65-kDa microtubule-associated protein 3-like [Musa acuminata subsp. malaccensis]	K16732|1|5.8e-18|93.2|mus:103984671|protein regulator of cytokinesis 1
CL2052.Contig3_At_Mix	-1.86497	Down	1.58687	Up	1.77074	Up	gi|695066060|ref|XP_009379908.1|/3.4e-23/PREDICTED: ankyrin repeat protein SKIP35-like [Musa acuminata subsp. malaccensis]	-
CL5404.Contig4_At_Mix	3.0061	Up	2.00914	Up	3.2505	Up	gi|695072951|ref|XP_009383623.1|/3.1e-72/PREDICTED: eukaryotic initiation factor 4A-7 [Musa acuminata subsp. malaccensis]	K03257|1|6.0e-52|206.8|tcc:TCM_000603|translation initiation factor 4A
Unigene37924_At_Mix	2.72904	Up	2.57173	Up	2.53469	Up	-	-
Unigene37192_At_Mix	-1.27957	Down	1.23409	Up	1.36101	Up	-	-
Unigene8889_At_Mix	-2.09039	Down	-2.04148	Down	-1.95968	Down	gi|695039409|ref|XP_009407239.1|/1.8e-136/PREDICTED: transcription factor BIM2-like isoform X1 [Musa acuminata subsp. malaccensis]	K12126|1|9.2e-08|60.1|ppp:PHYPADRAFT_164347|phytochrome-interacting factor 3;K16189|2|9.2e-08|60.1|bdi:100828542|phytochrome-interacting factor 4
Unigene18667_At_Mix	-1.20079	Down	-1.20496	Down	-1.47554	Down	-	-
Unigene34313_At_Mix	1.48958	Up	1.27573	Up	1.65002	Up	gi|695031507|ref|XP_009403271.1|/1.8e-80/PREDICTED: uncharacterized protein LOC103986873 [Musa acuminata subsp. malaccensis]	-
CL3057.Contig2_At_Mix	1.19773	Up	1.89543	Up	2.64157	Up	gi|695075764|ref|XP_009385132.1|/2.2e-38/PREDICTED: transducin beta-like protein 3 [Musa acuminata subsp. malaccensis]	K14555|1|3.4e-39|163.7|mus:103972500|U3 small nucleolar RNA-associated protein 13
Unigene17135_At_Mix	-3.69241	Down	-3.09265	Down	-1.71867	Down	gi|743839575|ref|XP_010937038.1|/3.3e-11/PREDICTED: nuclear transcription factor Y subunit B-3-like [Elaeis guineensis]	K08065|1|1.7e-07|56.6|mtr:MTR_5g095740|nuclear transcription Y subunit beta
Unigene23194_At_Mix	1.94781	Up	2.28968	Up	2.45251	Up	-	-
Unigene11787_At_Mix	-3.28519	Down	-5.01654	Down	-6.03061	Down	-	-
CL5880.Contig4_At_Mix	-1.78678	Down	-4.12177	Down	-6.99624	Down	gi|695066209|ref|XP_009379987.1|/2.6e-211/PREDICTED: uncharacterized protein LOC103968477 [Musa acuminata subsp. malaccensis]	K18875|1|2.0e-09|65.9|gmx:100819703|enhanced disease susceptibility 1 protein
CL1420.Contig6_At_Mix	1.59669	Up	2.0698	Up	1.85084	Up	gi|695005654|ref|XP_009389288.1|/3.8e-185/PREDICTED: ras GTPase-activating protein-binding protein 1-like [Musa acuminata subsp. malaccensis]	K17265|1|4.6e-50|201.1|sbi:SORBI_04g020120|Ras GTPase-activating protein-binding protein 1 [EC:3.6.4.12 3.6.4.13]
Unigene6634_At_Mix	-1.06733	Down	-2.22326	Down	-2.52322	Down	gi|342316150|ref|YP_004769659.1|/1.3e-66/cytochrome b6/f complex subunit IV (chloroplast) [Spirodela polyrhiza]	K02637|1|1.8e-65|250.8|pda:8890542|cytochrome b6-f complex subunit 4
Unigene13426_At_Mix	1.41692	Up	1.19406	Up	1.16066	Up	-	-
Unigene3572_At_Mix	-1.9321	Down	-3.37504	Down	-3.42084	Down	gi|695038177|ref|XP_009406593.1|/4.9e-43/PREDICTED: probable galacturonosyltransferase-like 1 [Musa acuminata subsp. malaccensis]	-
CL8838.Contig1_At_Mix	-1.15116	Down	-1.40306	Down	-1.09451	Down	gi|695015320|ref|XP_009394524.1|/4.7e-288/PREDICTED: actin-related protein 9 isoform X1 [Musa acuminata subsp. malaccensis]	K11673|1|7.2e-289|994.6|mus:103979972|actin-related protein 8
CL315.Contig3_At_Mix	6.76377	Up	7.53916	Up	7.65344	Up	gi|695011882|ref|XP_009392675.1|/2.6e-96/PREDICTED: uncharacterized protein At2g37660, chloroplastic [Musa acuminata subsp. malaccensis]	K08956|1|5.7e-11|69.7|gra:105797721|AFG3 family protein [EC:3.4.24.-];K01256|2|2.9e-07|57.4|smo:SELMODRAFT_407075|aminopeptidase N [EC:3.4.11.2]
CL930.Contig3_At_Mix	1.73627	Up	2.26432	Up	2.13663	Up	gi|985700984|ref|NP_001306841.1|/3.9e-130/14-3-3-like protein [Elaeis guineensis]	K06630|1|2.6e-134|480.3|mus:103999286|14-3-3 protein epsilon
Unigene15128_At_Mix	1.13072	Up	1.25792	Up	1.49307	Up	gi|694997249|ref|XP_009398403.1|/9.7e-66/PREDICTED: WD repeat-containing protein 44-like [Musa acuminata subsp. malaccensis]	K20241|1|1.5e-66|253.8|mus:103983004|WD repeat-containing protein 44
Unigene8326_At_Mix	-1.52768	Down	-1.85752	Down	-1.1581	Down	-	-
Unigene39047_At_Mix	-1.45236	Down	-2.01653	Down	-1.58519	Down	gi|743762637|ref|XP_010909122.1|/2.5e-40/PREDICTED: starch synthase 3, chloroplastic/amyloplastic [Elaeis guineensis]	K00703|1|8.8e-14|77.8|olu:OSTLU_40458|starch synthase [EC:2.4.1.21]
CL9625.Contig1_At_Mix	3.34873	Up	3.99435	Up	3.8009	Up	gi|922531834|ref|XP_013597701.1|/5.5e-32/PREDICTED: leucine-rich repeat receptor-like serine/threonine-protein kinase BAM2 [Brassica oleracea var. oleracea]	K00924|1|6.0e-31|134.4|tcc:TCM_034252|
Unigene8456_At_Mix	-1.701	Down	-2.45984	Down	-2.35483	Down	gi|695026148|ref|XP_009400354.1|/3.5e-19/PREDICTED: uncharacterized protein LOC103984561 [Musa acuminata subsp. malaccensis]	-
Unigene29641_At_Mix	1.47774	Up	1.66045	Up	1.33617	Up	gi|695024866|ref|XP_009399665.1|/4.5e-21/PREDICTED: dof zinc finger protein DOF5.4-like [Musa acuminata subsp. malaccensis]	-
Unigene1257_At_Mix	-2.01045	Down	-1.56019	Down	-1.97728	Down	-	-
Unigene18505_At_Mix	-2.64801	Down	-3.52001	Down	-2.03847	Down	-	-
CL5470.Contig3_At_Mix	1.27038	Up	3.17123	Up	4.25581	Up	gi|695049039|ref|XP_009412443.1|/2.6e-122/PREDICTED: uncharacterized GPI-anchored protein At4g28100-like [Musa acuminata subsp. malaccensis]	K17964|1|8.2e-28|126.3|cam:101506267|leucine-rich PPR motif-containing protein, mitochondrial
Unigene21286_At_Mix	1.49125	Up	1.17295	Up	1.60137	Up	-	-
Unigene2496_At_Mix	-1.01127	Down	-2.02505	Down	-1.55333	Down	gi|22213212|gb|AAM94552.1|/2.3e-27/putative polyprotein [Oryza sativa Japonica Group]	K16570|1|6.8e-16|84.7|mdm:103449689|gamma-tubulin complex component 3;K03006|2|3.4e-15|82.4|adu:107466525|DNA-directed RNA polymerase II subunit RPB1 [EC:2.7.7.6];K03549|3|3.2e-13|75.9|mdm:103412324|KUP system potassium uptake protein;K12812|4|5.4e-13|75.1|rcu:8259463|ATP-dependent RNA helicase UAP56/SUB2 [EC:3.6.4.13];K02259|5|1.6e-12|73.6|adu:107475625|cytochrome c oxidase assembly protein subu…
Unigene36744_At_Mix	-2.76296	Down	-1.17073	Down	-1.07943	Down	gi|695075013|ref|XP_009384732.1|/7.1e-106/PREDICTED: cellulose synthase-like protein D2 [Musa acuminata subsp. malaccensis]	K00770|1|9.0e-85|314.7|rcu:8265476|1,4-beta-D-xylan synthase [EC:2.4.2.24]
CL1625.Contig5_At_Mix	9.60918	Up	7.67713	Up	8.79658	Up	gi|695049554|ref|XP_009412718.1|/6.7e-55/PREDICTED: uncharacterized protein LOC103994135 [Musa acuminata subsp. malaccensis]	K08360|1|2.4e-09|65.1|osa:9266417|cytochrome b-561 [EC:1.16.5.1];K03006|4|3.5e-08|61.2|ppp:PHYPADRAFT_173475|DNA-directed RNA polymerase II subunit RPB1 [EC:2.7.7.6];K00430|5|3.0e-07|58.2|obr:102718644|peroxidase [EC:1.11.1.7]
Unigene8607_At_Mix	-1.3678	Down	-1.50753	Down	-1.25574	Down	-	-
Unigene30281_At_Mix	-2.36662	Down	-2.28776	Down	-3.28776	Down	-	-
CL5887.Contig1_At_Mix	2.69599	Up	3.18903	Up	2.76129	Up	gi|695075867|ref|XP_009385189.1|/5.9e-27/PREDICTED: uncharacterized protein LOC103972558 [Musa acuminata subsp. malaccensis]	-
CL9097.Contig1_At_Mix	1.42092	Up	1.45692	Up	1.81823	Up	gi|695043182|ref|XP_009409274.1|/2.4e-70/PREDICTED: 50S ribosomal protein L29, chloroplastic-like [Musa acuminata subsp. malaccensis]	K02904|1|3.6e-71|270.0|mus:103991511|large subunit ribosomal protein L29
Unigene23777_At_Mix	3.17341	Up	3.37428	Up	5.08931	Up	-	-
CL9813.Contig2_At_Mix	-1.83797	Down	-1.6248	Down	-1.17259	Down	gi|695025344|ref|XP_009399922.1|/3.0e-70/PREDICTED: NAC domain-containing protein 68-like [Musa acuminata subsp. malaccensis]	K01054|1|6.2e-20|99.0|bna:106399005|acylglycerol lipase [EC:3.1.1.23];K12581|2|2.5e-16|87.0|bna:106383523|CCR4-NOT transcription complex subunit 7/8;K05941|3|2.7e-07|57.0|mdm:103435918|glutathione gamma-glutamylcysteinyltransferase [EC:2.3.2.15];K02437|4|4.6e-07|56.2|pxb:103941124|glycine cleavage system H protein
Unigene37772_At_Mix	-1.26814	Down	-3.62178	Down	-3.78421	Down	-	-
CL4711.Contig2_At_Mix	-1.848	Down	-1.70629	Down	-2.39264	Down	gi|695067940|ref|XP_009380896.1|/3.0e-158/PREDICTED: mitochondrial uncoupling protein 5-like [Musa acuminata subsp. malaccensis]	K15104|1|4.5e-159|563.1|mus:103969165|solute carrier family 25 (mitochondrial oxoglutarate transporter), member 11
CL3093.Contig1_At_Mix	1.30335	Up	1.73842	Up	1.73551	Up	gi|695071272|ref|XP_009382701.1|/1.9e-07/PREDICTED: uncharacterized protein LOC103970596 isoform X1 [Musa acuminata subsp. malaccensis]	-
CL4013.Contig3_At_Mix	-8.02606	Down	-8.02606	Down	-8.02606	Down	gi|743767582|ref|XP_010914059.1|/3.9e-38/PREDICTED: tetraspanin-8-like [Elaeis guineensis]	-
Unigene38832_At_Mix	-1.16944	Down	-1.81371	Down	-1.59769	Down	-	-
Unigene27962_At_Mix	-1.05833	Down	-2.43368	Down	-2.37651	Down	-	-
Unigene14585_At_Mix	-1.43953	Down	-7.04439	Down	-2.90144	Down	-	-
Unigene6954_At_Mix	-1.00105	Down	-2.14362	Down	-2.00316	Down	-	-
Unigene29520_At_Mix	2.75638	Up	2.18335	Up	1.77817	Up	-	-
CL1628.Contig2_At_Mix	-7.10154	Down	-2.82852	Down	-3.19465	Down	gi|695039813|ref|XP_009407457.1|/1.0e-108/PREDICTED: plastidal glycolate/glycerate translocator 1, chloroplastic [Musa acuminata subsp. malaccensis]	-
Unigene19006_At_Mix	-1.58182	Down	-2.23749	Down	-1.80526	Down	gi|743771698|ref|XP_010916141.1|/5.0e-28/PREDICTED: geranylgeranyl pyrophosphate synthase 7, chloroplastic-like [Elaeis guineensis]	K13789|1|7.6e-29|127.9|egu:105041045|geranylgeranyl diphosphate synthase, type II [EC:2.5.1.1 2.5.1.10 2.5.1.29]
Unigene34193_At_Mix	-2.5172	Down	-2.77907	Down	-2.49402	Down	-	-
CL4989.Contig2_At_Mix	-1.64071	Down	1.55522	Up	2.30756	Up	gi|695025951|ref|XP_009400247.1|/6.0e-118/PREDICTED: probable glucuronosyltransferase Os03g0107900 [Musa acuminata subsp. malaccensis]	K02366|1|6.5e-16|87.0|bpg:Bathy04g01270|glucuronyl/N-acetylglucosaminyl transferase EXT1 [EC:2.4.1.224 2.4.1.225];K18789|3|1.8e-13|79.0|fve:101293169|xylogalacturonan beta-1,3-xylosyltransferase [EC:2.4.2.41];K13412|5|2.6e-12|75.1|dosa:Os05t0491900-00|calcium-dependent protein kinase [EC:2.7.11.1]
Unigene10441_At_Mix	-1.3154	Down	-2.57195	Down	-1.02196	Down	-	-
Unigene23280_At_Mix	1.25277	Up	1.02435	Up	1.59109	Up	-	-
Unigene1799_At_Mix	-1.32293	Down	-2.28663	Down	-2.11179	Down	gi|78103320|ref|YP_358634.1|/1.3e-18/hypothetical protein PhapfoPp088 [Phalaenopsis aphrodite subsp. formosana]	-
Unigene25205_At_Mix	-1.21863	Down	-2.41895	Down	-2.75929	Down	gi|376011771|gb|AFB18628.1|/1.3e-77/ribosomal protein S4, partial (plastid) [Renealmia alpinia]	K02986|1|1.3e-74|280.8|egu:12079393|small subunit ribosomal protein S4
CL2879.Contig2_At_Mix	-2.1888	Down	-1.44484	Down	-1.34618	Down	gi|743818002|ref|XP_010931095.1|/9.9e-46/PREDICTED: B3 domain-containing protein Os11g0156000-like isoform X1 [Elaeis guineensis]	K09287|1|1.2e-43|177.9|pda:103701915|RAV-like factor
Unigene32516_At_Mix	-2.84006	Down	-1.45199	Down	-1.81359	Down	gi|985456405|ref|XP_015387388.1|/4.8e-06/PREDICTED: uncharacterized protein LOC107177692 [Citrus sinensis]	-
Unigene38809_At_Mix	-2.68692	Down	-2.26945	Down	-1.38456	Down	gi|694998102|ref|XP_009402827.1|/2.5e-218/PREDICTED: chaperone protein ClpB1 [Musa acuminata subsp. malaccensis]	K03695|1|3.9e-219|762.3|mus:103986534|ATP-dependent Clp protease ATP-binding subunit ClpB
CL8790.Contig1_At_Mix	1.61337	Up	1.42826	Up	2.15238	Up	-	-
Unigene7826_At_Mix	-1.05906	Down	1.01291	Up	1.95026	Up	gi|695060802|ref|XP_009418805.1|/3.5e-174/PREDICTED: uncharacterized protein LOC103998920 [Musa acuminata subsp. malaccensis]	K03097|1|3.6e-14|81.3|aip:107632886|casein kinase II subunit alpha [EC:2.7.11.1];K14325|3|2.6e-09|65.1|sind:105175064|RNA-binding protein with serine-rich domain 1;K13171|5|1.9e-07|58.9|sita:101767855|serine/arginine repetitive matrix protein 1
CL303.Contig1_At_Mix	2.34873	Up	3.16491	Up	2.92184	Up	gi|695048227|ref|XP_009412016.1|/1.5e-43/PREDICTED: uncharacterized protein LOC103993612 [Musa acuminata subsp. malaccensis]	-
CL4420.Contig2_At_Mix	-1.05089	Down	-9.60548	Down	-3.94251	Down	gi|694999911|ref|XP_009409267.1|/9.2e-53/PREDICTED: uncharacterized protein LOC103991503 [Musa acuminata subsp. malaccensis]	-
Unigene32249_At_Mix	-2.5785	Down	-2.56726	Down	-2.73679	Down	-	-
CL8835.Contig1_At_Mix	9.95177	Up	10.7857	Up	10.0196	Up	gi|697162117|ref|XP_009589859.1|/4.6e-10/PREDICTED: ubiquitin-conjugating enzyme E2 2-like [Nicotiana tomentosiformis]	K10573|1|7.0e-11|68.2|mus:103986603|ubiquitin-conjugating enzyme E2 A [EC:2.3.2.23]
CL9401.Contig1_At_Mix	-2.45042	Down	-2.71052	Down	-2.05149	Down	-	-
CL2220.Contig7_At_Mix	6.82018	Up	6.79442	Up	7.16993	Up	gi|695016076|ref|XP_009394935.1|/8.3e-247/PREDICTED: BTB/POZ domain-containing protein NPY1-like [Musa acuminata subsp. malaccensis]	K15095|1|3.8e-18|95.1|bdi:100839967|(+)-neomenthol dehydrogenase [EC:1.1.1.208]
CL2800.Contig4_At_Mix	1.57442	Up	1.30289	Up	1.46975	Up	gi|695076716|ref|XP_009385661.1|/7.4e-97/PREDICTED: uncharacterized protein LOC103972961 isoform X1 [Musa acuminata subsp. malaccensis]	K06950|1|1.1e-97|358.2|mus:103972961|uncharacterized protein
Unigene28150_At_Mix	-1.40817	Down	-1.18153	Down	-1.28597	Down	gi|922389100|ref|XP_013463024.1|/2.4e-08/late embryogenesis abundant (LEA)-like protein [Medicago truncatula]	K13171|1|1.2e-10|68.6|aly:ARALYDRAFT_901882|serine/arginine repetitive matrix protein 1
CL4931.Contig2_At_Mix	1.35958	Up	1.82472	Up	1.88686	Up	gi|695055966|ref|XP_009416186.1|/3.3e-72/PREDICTED: uncharacterized protein LOC103996871 [Musa acuminata subsp. malaccensis]	K16675|1|1.3e-07|59.3|bna:106363543|palmitoyltransferase ZDHHC9/14/18 [EC:2.3.1.225]
Unigene38154_At_Mix	-1.11801	Down	-1.57705	Down	-1.60093	Down	-	-
Unigene9577_At_Mix	-1.27892	Down	-1.47301	Down	-1.24897	Down	-	-
CL962.Contig10_At_Mix	-1.97775	Down	-3.74279	Down	-1.35884	Down	gi|695041017|ref|XP_009408105.1|/2.2e-70/PREDICTED: protein LSD1 isoform X1 [Musa acuminata subsp. malaccensis]	K12191|1|2.2e-46|188.0|csv:101208440|charged multivesicular body protein 2A
Unigene34644_At_Mix	-1.71285	Down	-3.43493	Down	-2.20886	Down	gi|695034031|ref|XP_009404508.1|/1.5e-205/PREDICTED: epidermis-specific secreted glycoprotein EP1 [Musa acuminata subsp. malaccensis]	K14962|1|1.5e-24|115.9|smo:SELMODRAFT_430340|COMPASS component SWD2;K14306|4|9.4e-14|80.1|egu:105046248|nuclear pore complex protein Nup62
Unigene1926_At_Mix	1.04287	Up	1.38438	Up	2.17139	Up	-	-
Unigene27929_At_Mix	2.4271	Up	3.82164	Up	3.15711	Up	gi|743809321|ref|XP_010928576.1|/4.8e-52/PREDICTED: MLP-like protein 423 [Elaeis guineensis]	K14496|1|8.8e-06|52.8|cmo:103485588|abscisic acid receptor PYR/PYL family
CL3092.Contig2_At_Mix	-6.77698	Down	-2.68952	Down	-6.77698	Down	gi|695052531|ref|XP_009414325.1|/1.1e-33/PREDICTED: uncharacterized protein C24B11.05-like isoform X1 [Musa acuminata subsp. malaccensis]	K07025|1|1.7e-34|146.7|mus:103995453|putative hydrolase of the HAD superfamily
CL7207.Contig2_At_Mix	-2.95252	Down	-2.75258	Down	-2.17329	Down	gi|695067940|ref|XP_009380896.1|/2.3e-96/PREDICTED: mitochondrial uncoupling protein 5-like [Musa acuminata subsp. malaccensis]	K15104|1|3.5e-97|356.7|mus:103969165|solute carrier family 25 (mitochondrial oxoglutarate transporter), member 11
Unigene32880_At_Mix	-8.3502	Down	-4.23473	Down	-3.32046	Down	-	-
Unigene26908_At_Mix	6.99624	Up	8.27457	Up	8.18322	Up	gi|695031910|ref|XP_009403484.1|/6.5e-13/PREDICTED: coatomer subunit beta'-1-like [Musa acuminata subsp. malaccensis]	K17302|1|1.0e-13|77.4|mus:103987027|coatomer subunit beta'
Unigene40073_At_Mix	1.72455	Up	2.31366	Up	2.40988	Up	gi|695066657|ref|XP_009380225.1|/1.0e-30/PREDICTED: GEM-like protein 1 [Musa acuminata subsp. malaccensis]	K03868|1|2.1e-15|82.8|gmx:100792815|RING-box protein 1
Unigene9596_At_Mix	1.4619	Up	2.45341	Up	2.17553	Up	-	-
CL4721.Contig2_At_Mix	-1.17011	Down	-1.60366	Down	-1.55046	Down	-	-
Unigene32775_At_Mix	-1.41601	Down	-2.03948	Down	-2.00545	Down	gi|168838665|gb|ACA35034.1|/7.9e-12/tubby-like protein 11 [Oryza sativa Indica Group]	-
Unigene153_At_Mix	-1.27684	Down	-1.53987	Down	2.51457	Up	gi|695043616|ref|XP_009409508.1|/2.9e-74/PREDICTED: E3 ubiquitin-protein ligase RING1-like [Musa acuminata subsp. malaccensis]	K11982|1|4.4e-75|283.1|mus:103991704|E3 ubiquitin-protein ligase RNF115/126 [EC:2.3.2.27]
CL1751.Contig1_At_Mix	1.57455	Up	2.20073	Up	2.21421	Up	gi|695043103|ref|XP_009409230.1|/0.0e+00/PREDICTED: HIPL1 protein-like [Musa acuminata subsp. malaccensis]	-
Unigene2246_At_Mix	2.31865	Up	2.70296	Up	2.73779	Up	gi|694997759|ref|XP_009401024.1|/1.3e-27/PREDICTED: SKP1-like protein 20 isoform X3 [Musa acuminata subsp. malaccensis]	K03094|1|2.2e-27|123.6|mus:103985117|S-phase kinase-associated protein 1
Unigene27964_At_Mix	-2.18121	Down	-2.9824	Down	-4.54069	Down	gi|336396964|gb|AEI54683.1|/3.1e-30/SK3-type dehydrin [Musa ABB Group]	-
Unigene33697_At_Mix	-1.02769	Down	-3.71699	Down	-3.75352	Down	-	-
CL325.Contig2_At_Mix	8.81698	Up	9.1224	Up	9.32643	Up	gi|694995231|ref|XP_009380386.1|/9.6e-51/PREDICTED: anaphase-promoting complex subunit 11 [Musa acuminata subsp. malaccensis]	K03358|1|1.5e-51|204.1|mus:103968765|anaphase-promoting complex subunit 11
CL1716.Contig1_At_Mix	2.21355	Up	1.35199	Up	1.79647	Up	gi|695033669|ref|XP_009404319.1|/4.2e-50/PREDICTED: uncharacterized protein LOC103987673 [Musa acuminata subsp. malaccensis]	-
CL6171.Contig2_At_Mix	-2.03634	Down	-1.39366	Down	-1.42223	Down	gi|743796072|ref|XP_010924638.1|/1.1e-24/PREDICTED: xylosyltransferase oxt-like [Elaeis guineensis]	K00771|1|1.9e-21|102.8|vra:106757852|protein xylosyltransferase [EC:2.4.2.26]
CL2692.Contig1_At_Mix	-3.5304	Down	-3.45943	Down	-2.73872	Down	gi|694995937|ref|XP_009391200.1|/3.6e-30/PREDICTED: chaperone protein dnaJ 11, chloroplastic-like [Musa acuminata subsp. malaccensis]	K09503|1|3.1e-10|67.0|osa:4334359|DnaJ homolog subfamily A member 2
Unigene117_At_Mix	-1.00393	Down	-2.36811	Down	-2.01296	Down	gi|727485303|ref|XP_010418555.1|/1.0e-06/PREDICTED: uncharacterized protein LOC104704120 [Camelina sativa]	-
Unigene30019_At_Mix	-2.12896	Down	-2.77779	Down	-3.37618	Down	-	-
CL4447.Contig2_At_Mix	1.74565	Up	-1.24983	Down	-6.32747	Down	gi|695030093|ref|XP_009402491.1|/7.5e-96/PREDICTED: uncharacterized protein LOC103986264 [Musa acuminata subsp. malaccensis]	-
Unigene16444_At_Mix	-1.12989	Down	-1.22639	Down	-1.09112	Down	-	-
Unigene6675_At_Mix	1.22631	Up	1.58344	Up	2.01027	Up	gi|695064784|ref|XP_009420960.1|/4.6e-15/PREDICTED: UDP-sulfoquinovose synthase, chloroplastic [Musa acuminata subsp. malaccensis]	K06118|1|7.1e-16|85.9|mus:104000603|UDP-sulfoquinovose synthase [EC:3.13.1.1]
Unigene18200_At_Mix	2.9473	Up	2.73947	Up	3.29662	Up	-	-
CL481.Contig7_At_Mix	-2.25471	Down	-2.15088	Down	-1.34066	Down	gi|695052451|ref|XP_009414283.1|/4.2e-122/PREDICTED: protein ESKIMO 1-like [Musa acuminata subsp. malaccensis]	K13680|1|2.2e-06|55.8|dosa:Os09t0572500-01|beta-mannan synthase [EC:2.4.1.32]
Unigene31179_At_Mix	-1.18207	Down	-1.67125	Down	-1.19551	Down	gi|695041950|ref|XP_009408604.1|/4.4e-33/PREDICTED: mitogen-activated protein kinase kinase kinase YODA-like [Musa acuminata subsp. malaccensis]	-
Unigene15477_At_Mix	1.21422	Up	1.24823	Up	1.30009	Up	gi|695042383|ref|XP_009408843.1|/2.3e-83/PREDICTED: (S)-coclaurine N-methyltransferase-like [Musa acuminata subsp. malaccensis]	K13384|1|1.2e-79|297.7|adu:107461020|(S)-coclaurine N-methyltransferase [EC:2.1.1.140]
Unigene11124_At_Mix	-1.8437	Down	-2.72031	Down	-1.78069	Down	gi|695078730|ref|XP_009386758.1|/7.4e-28/PREDICTED: ATP-dependent DNA helicase Q-like 1 [Musa acuminata subsp. malaccensis]	K10901|1|1.1e-28|126.7|mus:103973822|bloom syndrome protein [EC:3.6.4.12]
CL7358.Contig1_At_Mix	1.04096	Up	1.69314	Up	1.62667	Up	gi|743778937|ref|XP_010919934.1|/1.3e-102/PREDICTED: uncharacterized protein At2g38710-like [Elaeis guineensis]	K14404|1|8.2e-06|52.8|thj:104824416|cleavage and polyadenylation specificity factor subunit 4
Unigene33126_At_Mix	2.75392	Up	3.92254	Up	3.98682	Up	gi|695061297|ref|XP_009419076.1|/6.5e-57/PREDICTED: uncharacterized protein LOC103999142 [Musa acuminata subsp. malaccensis]	K10755|1|4.4e-13|75.9|apro:F751_1049|replication factor C subunit 2/4
CL232.Contig2_At_Mix	-2.56478	Down	-4.78296	Down	-1.26839	Down	gi|695003134|ref|XP_009383859.1|/9.1e-33/PREDICTED: 4-coumarate--CoA ligase-like 10 isoform X2 [Musa acuminata subsp. malaccensis]	K12261|1|1.3e-10|67.0|gsl:Gasu_12440|2-hydroxyacyl-CoA lyase 1 [EC:4.1.-.-];K01904|2|5.5e-06|51.6|pmum:103322128|4-coumarate--CoA ligase [EC:6.2.1.12]
Unigene30375_At_Mix	-4.54057	Down	-2.58496	Down	-1.59061	Down	gi|695064559|ref|XP_009420835.1|/3.7e-08/PREDICTED: RING-H2 finger protein ATL8-like [Musa acuminata subsp. malaccensis]	-
Unigene27668_At_Mix	7.11201	Up	8.90288	Up	8.00188	Up	gi|695040525|ref|XP_009407842.1|/5.6e-10/PREDICTED: 60S ribosomal protein L18a-like [Musa acuminata subsp. malaccensis]	K02882|1|8.5e-11|67.8|mus:103990435|large subunit ribosomal protein L18Ae
Unigene39578_At_Mix	-2.36042	Down	-4.72357	Down	-3.47455	Down	gi|695000008|ref|XP_009409760.1|/3.2e-28/PREDICTED: 18.1 kDa class I heat shock protein-like [Musa acuminata subsp. malaccensis]	K13993|1|4.8e-29|128.6|mus:103991938|HSP20 family protein
Unigene33431_At_Mix	2.3146	Up	4.17701	Up	4.43262	Up	gi|695002781|ref|XP_009381981.1|/7.0e-25/PREDICTED: probable serine/threonine-protein kinase At1g54610 isoform X2 [Musa acuminata subsp. malaccensis]	K08819|1|1.1e-25|118.2|mus:103970062|cyclin-dependent kinase 12/13 [EC:2.7.11.22 2.7.11.23]
Unigene13316_At_Mix	2.30855	Up	2.09917	Up	2.59785	Up	gi|694997354|ref|XP_009398954.1|/1.1e-37/PREDICTED: transcription factor GAMYB-like isoform X1 [Musa acuminata subsp. malaccensis]	K09422|1|1.7e-38|161.0|mus:103983463|myb proto-oncogene protein, plant
Unigene20040_At_Mix	1.22631	Up	1.95227	Up	2.79751	Up	gi|902175341|gb|KNA08566.1|/1.5e-19/hypothetical protein SOVF_161140 isoform A [Spinacia oleracea]	K03439|1|3.8e-20|99.4|bvg:104905173|tRNA (guanine-N7-)-methyltransferase [EC:2.1.1.33]
CL801.Contig1_At_Mix	-1.05938	Down	1.08556	Up	1.12624	Up	gi|695064918|ref|XP_009421032.1|/0.0e+00/PREDICTED: auxin response factor 24-like isoform X2 [Musa acuminata subsp. malaccensis]	K14486|1|3.4e-149|531.2|egu:105051690|auxin response factor
CL7795.Contig1_At_Mix	-2.91619	Down	-4.08255	Down	-4.05713	Down	-	-
CL3842.Contig3_At_Mix	-1.6371	Down	-3.59272	Down	-3.05024	Down	gi|674954718|emb|CDX78298.1|/9.5e-06/BnaA03g02100D [Brassica napus]	-
Unigene38931_At_Mix	-1.08011	Down	-1.62354	Down	-1.79065	Down	gi|527209760|gb|EPS74397.1|/6.4e-16/hypothetical protein M569_00360, partial [Genlisea aurea]	K02697|1|3.7e-16|86.7|egu:12079410|photosystem I subunit IX
Unigene15858_At_Mix	1.39796	Up	1.92153	Up	2.44548	Up	-	-
Unigene8888_At_Mix	-3.09265	Down	-4.53743	Down	-2.66297	Down	gi|695039409|ref|XP_009407239.1|/1.9e-138/PREDICTED: transcription factor BIM2-like isoform X1 [Musa acuminata subsp. malaccensis]	K12126|1|3.1e-08|61.6|egu:105040114|phytochrome-interacting factor 3;K16189|2|4.1e-08|61.2|bdi:100828542|phytochrome-interacting factor 4
Unigene5945_At_Mix	-1.51286	Down	-5.02123	Down	-3.25199	Down	gi|695066865|ref|XP_009380332.1|/1.1e-34/PREDICTED: uncharacterized protein LOC103968751 [Musa acuminata subsp. malaccensis]	-
Unigene6424_At_Mix	-1.55596	Down	-1.54815	Down	-2.09849	Down	-	-
Unigene6561_At_Mix	-1.14252	Down	-2.08218	Down	-1.00482	Down	-	-
Unigene39826_At_Mix	-1.32899	Down	-2.47805	Down	-1.2897	Down	-	-
Unigene12674_At_Mix	-1.03775	Down	-1.11061	Down	-1.13378	Down	-	-
Unigene7386_At_Mix	-1.51235	Down	-2.84292	Down	-2.99507	Down	-	-
Unigene26212_At_Mix	-1.61771	Down	-3.46284	Down	-3.19849	Down	gi|527209898|gb|EPS74507.1|/7.4e-06/hypothetical protein M569_00224, partial [Genlisea aurea]	-
Unigene30053_At_Mix	2.76216	Up	2.77019	Up	2.42931	Up	-	-
Unigene20126_At_Mix	1.15071	Up	2.60486	Up	3.36257	Up	gi|695044280|ref|XP_009409882.1|/3.9e-56/PREDICTED: serine/threonine protein phosphatase 2A 57 kDa regulatory subunit B' alpha isoform-like [Musa acuminata subsp. malaccensis]	K11584|1|5.9e-57|222.2|mus:103992038|serine/threonine-protein phosphatase 2A regulatory subunit B'
CL6865.Contig1_At_Mix	1.21095	Up	1.18215	Up	1.14307	Up	gi|695051951|ref|XP_009414021.1|/2.3e-87/PREDICTED: fasciclin-like arabinogalactan protein 1 [Musa acuminata subsp. malaccensis]	K03456|1|7.3e-54|213.0|mus:103981635|serine/threonine-protein phosphatase 2A regulatory subunit A;K13172|2|7.4e-14|80.1|cvr:CHLNCDRAFT_140537|serine/arginine repetitive matrix protein 2;K01051|4|2.2e-10|68.6|gmx:100776781|pectinesterase [EC:3.1.1.11]
Unigene20867_At_Mix	1.34436	Up	-1.07949	Down	-1.55552	Down	-	-
CL5250.Contig1_At_Mix	-1.48609	Down	2.23414	Up	4.55339	Up	-	-
Unigene20102_At_Mix	-1.10238	Down	-1.5846	Down	-1.73703	Down	-	-
Unigene10423_At_Mix	-2.9287	Down	-1.86587	Down	-1.02381	Down	-	-
Unigene25136_At_Mix	-1.63898	Down	-1.38103	Down	-2.08328	Down	gi|695018859|ref|XP_009396405.1|/5.0e-36/PREDICTED: myosin-11-like [Musa acuminata subsp. malaccensis]	K10357|1|7.6e-37|154.1|mus:103981403|myosin V
Unigene31741_At_Mix	-2.05799	Down	-3.78497	Down	-2.82278	Down	-	-
CL9813.Contig3_At_Mix	-2.46819	Down	-2.68735	Down	-2.50313	Down	gi|695037191|ref|XP_009406079.1|/3.5e-101/PREDICTED: NAC domain-containing protein 2-like isoform X2 [Musa acuminata subsp. malaccensis]	K01054|1|1.6e-18|95.5|bna:106399005|acylglycerol lipase [EC:3.1.1.23];K12581|2|3.4e-16|87.8|bna:106383523|CCR4-NOT transcription complex subunit 7/8;K02184|3|6.6e-12|73.6|spen:107022456|formin 2;K03006|5|2.5e-11|71.6|ppp:PHYPADRAFT_173475|DNA-directed RNA polymerase II subunit RPB1 [EC:2.7.7.6]
Unigene266_At_Mix	-2.82269	Down	-2.75609	Down	-4.01696	Down	-	-
Unigene29009_At_Mix	-1.31028	Down	-1.24954	Down	-1.73535	Down	-	-
CL4299.Contig4_At_Mix	2.60234	Up	4.43174	Up	5.36139	Up	gi|695074210|ref|XP_009384298.1|/1.2e-92/PREDICTED: probable inactive purple acid phosphatase 27 [Musa acuminata subsp. malaccensis]	K14407|1|2.1e-15|84.3|apro:F751_3712|cleavage stimulation factor subunit 2
Unigene6931_At_Mix	-1.39388	Down	-2.42711	Down	-2.0375	Down	-	-
Unigene14410_At_Mix	-1.01412	Down	-2.01886	Down	-1.23336	Down	-	-
Unigene29933_At_Mix	-1.59596	Down	-1.86322	Down	-1.57503	Down	gi|548862650|gb|ERN20008.1|/2.8e-24/hypothetical protein AMTR_s00071p00160560 [Amborella trichopoda]	-
Unigene30239_At_Mix	1.20362	Up	1.64464	Up	1.82865	Up	gi|695024670|ref|XP_009399559.1|/5.8e-39/PREDICTED: alpha/beta hydrolase domain-containing protein 17B-like [Musa acuminata subsp. malaccensis]	-
CL4682.Contig2_At_Mix	-2.81625	Down	-1.05517	Down	-1.51885	Down	gi|743762321|ref|XP_010907563.1|/5.4e-119/PREDICTED: oligopeptide transporter 3-like [Elaeis guineensis]	K04773|1|1.7e-16|88.2|mtr:MTR_5g082990|protease IV [EC:3.4.21.-]
CL4944.Contig2_At_Mix	-2.011	Down	-2.34958	Down	-1.67151	Down	gi|695016544|ref|XP_009395184.1|/4.8e-97/PREDICTED: E3 ubiquitin-protein ligase At3g02290-like [Musa acuminata subsp. malaccensis]	K19043|1|1.2e-10|69.3|crb:CARUB_v10007748mg|E3 ubiquitin-protein ligase RHF [EC:2.3.2.27]
Unigene12234_At_Mix	-2.46282	Down	-2.69144	Down	-1.96325	Down	gi|695048519|ref|XP_009412173.1|/1.2e-156/PREDICTED: uncharacterized protein LOC103993726 [Musa acuminata subsp. malaccensis]	K10767|1|1.0e-32|142.9|mus:103971822|alkylated DNA repair protein alkB homolog 5 [EC:1.14.11.-]
CL7782.Contig3_At_Mix	2.03882	Up	2.39855	Up	2.72643	Up	gi|695040400|ref|XP_009407776.1|/1.5e-178/PREDICTED: protein RRP5 homolog [Musa acuminata subsp. malaccensis]	K14792|1|2.3e-179|630.6|mus:103990387|rRNA biogenesis protein RRP5
Unigene32055_At_Mix	-1.39486	Down	-1.81585	Down	-2.14975	Down	gi|694997086|ref|XP_009397520.1|/6.2e-11/PREDICTED: RNA polymerase sigma factor sigA-like [Musa acuminata subsp. malaccensis]	K03086|1|9.4e-12|71.6|mus:103982338|RNA polymerase primary sigma factor
Unigene32586_At_Mix	-1.22383	Down	-1.56132	Down	-1.9359	Down	gi|548844279|gb|ERN03905.1|/7.7e-06/hypothetical protein AMTR_s00078p00184750 [Amborella trichopoda]	-
Unigene26081_At_Mix	-1.68062	Down	-1.48017	Down	-1.63771	Down	gi|527209422|gb|EPS74139.1|/1.8e-24/hypothetical protein M569_00616, partial [Genlisea aurea]	K10908|1|4.5e-20|98.2|pda:11542588|DNA-directed RNA polymerase, mitochondrial [EC:2.7.7.6]
CL1247.Contig1_At_Mix	-2.09421	Down	1.09124	Up	1.49924	Up	gi|695041635|ref|XP_009408432.1|/4.4e-102/PREDICTED: UDP-galactose transporter 2-like isoform X1 [Musa acuminata subsp. malaccensis]	K15285|1|6.8e-103|375.9|mus:103990870|solute carrier family 35, member E3
Unigene14148_At_Mix	-1.33823	Down	-4.05765	Down	-3.82438	Down	gi|449326835|gb|AGE93413.1|/7.3e-102/hypothetical chloroplast RF21 [Alpinia zerumbet]	-
CL6286.Contig2_At_Mix	-1.40054	Down	-1.75489	Down	-1.70652	Down	-	-
Unigene31321_At_Mix	-1.358	Down	-2.25234	Down	-2.44551	Down	-	-
CL1320.Contig2_At_Mix	1.27205	Up	1.47841	Up	1.5519	Up	gi|695072937|ref|XP_009383615.1|/1.1e-189/PREDICTED: MATE efflux family protein 5-like [Musa acuminata subsp. malaccensis]	K03327|1|1.7e-190|667.2|mus:103971344|multidrug resistance protein, MATE family
Unigene31340_At_Mix	-2.03501	Down	-2.39283	Down	-1.18887	Down	-	-
CL1130.Contig7_At_Mix	1.29588	Up	1.07412	Up	1.31268	Up	gi|695032821|ref|XP_009403967.1|/2.6e-40/PREDICTED: uncharacterized protein LOC103987400 [Musa acuminata subsp. malaccensis]	-
Unigene19761_At_Mix	-1.14575	Down	-1.11226	Down	-1.1892	Down	gi|695046493|ref|XP_009411079.1|/8.3e-18/PREDICTED: formin-like protein 5 [Musa acuminata subsp. malaccensis]	K02184|1|1.8e-12|74.3|cam:101508170|formin 2
Unigene16900_At_Mix	1.16175	Up	1.88719	Up	2.29975	Up	-	-
CL5570.Contig4_At_Mix	7.06609	Up	7.60486	Up	6.9386	Up	gi|695059322|ref|XP_009418015.1|/2.8e-214/PREDICTED: AP-1 complex subunit gamma-2-like [Musa acuminata subsp. malaccensis]	K12391|1|4.2e-215|749.2|mus:103998303|AP-1 complex subunit gamma-1
CL7116.Contig2_At_Mix	1.74354	Up	1.58097	Up	2.35507	Up	-	-
Unigene7236_At_Mix	1.12241	Up	1.38494	Up	1.27958	Up	gi|720005174|ref|XP_010257571.1|/1.8e-43/PREDICTED: protein YLS3 [Nelumbo nucifera]	-
Unigene26096_At_Mix	1.03616	Up	2.45075	Up	2.701	Up	gi|695046630|ref|XP_009411154.1|/2.1e-173/PREDICTED: uncharacterized protein LOC103992946 [Musa acuminata subsp. malaccensis]	-
Unigene21582_At_Mix	-2.35279	Down	-2.28922	Down	-7.56224	Down	-	-
CL2931.Contig1_At_Mix	-1.40025	Down	-2.91232	Down	-3.21958	Down	-	-
CL5402.Contig2_At_Mix	1.26122	Up	1.27327	Up	2.42001	Up	-	-
Unigene9775_At_Mix	-2.51997	Down	-2.14941	Down	-1.81321	Down	gi|695046070|ref|XP_009410848.1|/5.8e-16/PREDICTED: RNA polymerase sigma factor sigE, chloroplastic/mitochondrial [Musa acuminata subsp. malaccensis]	K03093|1|8.8e-17|87.8|mus:103992743|RNA polymerase sigma factor
Unigene15353_At_Mix	-2.05755	Down	-1.32394	Down	-1.5413	Down	gi|695016067|ref|XP_009394931.1|/9.8e-73/PREDICTED: kinesin-related protein 4 isoform X2 [Musa acuminata subsp. malaccensis]	K11498|1|1.5e-73|277.3|mus:103980298|centromeric protein E
Unigene27685_At_Mix	-1.56571	Down	-2.13727	Down	-2.41253	Down	gi|695064860|ref|XP_009421000.1|/3.1e-66/PREDICTED: probable BOI-related E3 ubiquitin-protein ligase 2 [Musa acuminata subsp. malaccensis]	K19042|1|4.7e-67|256.9|mus:104000637|E3 ubiquitin-protein ligase BOI and related proteins [EC:2.3.2.27]
CL6772.Contig2_At_Mix	3.87361	Up	2.99048	Up	3.32193	Up	gi|475612867|gb|EMT28569.1|/6.2e-09/Putative xyloglucan endotransglucosylase/hydrolase protein 25 [Aegilops tauschii]	-
Unigene25920_At_Mix	-1.021	Down	-2.36495	Down	-1.6102	Down	-	-
Unigene13701_At_Mix	-1.49652	Down	1.48187	Up	1.34713	Up	-	-
Unigene24221_At_Mix	-1.15947	Down	-1.88724	Down	-2.04544	Down	gi|449326781|gb|AGE93359.1|/3.6e-131/ribosomal protein S2 [Alpinia zerumbet]	K02967|1|8.4e-125|448.4|egu:12079380|small subunit ribosomal protein S2
Unigene19907_At_Mix	-1.91218	Down	-2.34497	Down	-3.1568	Down	-	-
Unigene16449_At_Mix	-2.31155	Down	-3.15758	Down	-2.53476	Down	gi|223498957|gb|EEF22255.1|/3.4e-11/conserved hypothetical protein [Ricinus communis]	-
CL196.Contig4_At_Mix	9.56732	Up	9.98868	Up	10.3707	Up	gi|695020039|ref|XP_009397056.1|/2.2e-183/PREDICTED: protein notum homolog [Musa acuminata subsp. malaccensis]	K19882|1|3.3e-184|646.4|mus:103981998|O-palmitoleoyl-L-serine hydrolase [EC:3.1.1.98]
Unigene9843_At_Mix	-1.42494	Down	-1.3802	Down	-1.42494	Down	-	-
Unigene23340_At_Mix	-2.67671	Down	-2.92236	Down	-3.37532	Down	-	-
CL6030.Contig3_At_Mix	1.52968	Up	1.42853	Up	2.47219	Up	gi|694998726|ref|XP_009405939.1|/5.1e-26/PREDICTED: 3-ketoacyl-CoA synthase 12-like [Musa acuminata subsp. malaccensis]	K15397|1|7.8e-27|120.9|mus:103988964|3-ketoacyl-CoA synthase [EC:2.3.1.199]
Unigene15936_At_Mix	-1.38015	Down	-2.01649	Down	-2.02189	Down	gi|695077801|ref|XP_009386261.1|/2.5e-117/PREDICTED: SNF1-related protein kinase regulatory subunit beta-1-like [Musa acuminata subsp. malaccensis]	K07199|1|3.8e-118|426.8|mus:103973426|5'-AMP-activated protein kinase, regulatory beta subunit
Unigene34480_At_Mix	-1.96889	Down	-3.22847	Down	-2.51971	Down	gi|695064951|ref|XP_009421050.1|/1.7e-44/PREDICTED: uncharacterized protein LOC104000673 [Musa acuminata subsp. malaccensis]	K01555|1|3.1e-14|80.5|pxb:103948258|fumarylacetoacetase [EC:3.7.1.2]
Unigene34377_At_Mix	1.27712	Up	2.22901	Up	4.0738	Up	-	-
Unigene34857_At_Mix	-2.50875	Down	-2.02056	Down	-2.7223	Down	gi|743812176|ref|XP_010929353.1|/1.4e-22/PREDICTED: B-box zinc finger protein 32-like [Elaeis guineensis]	K12135|1|2.7e-07|55.8|crb:CARUB_v10001192mg|zinc finger protein CONSTANS
CL1272.Contig3_At_Mix	-1.19822	Down	-1.2804	Down	-1.4027	Down	gi|960491942|ref|XP_014751185.1|/1.6e-29/PREDICTED: uncharacterized protein LOC100841093 [Brachypodium distachyon]	K11254|1|2.5e-30|132.5|bdi:100841093|histone H4
CL2867.Contig2_At_Mix	-1.8105	Down	-1.24401	Down	-1.85524	Down	gi|695042519|ref|XP_009408917.1|/9.6e-169/PREDICTED: U-box domain-containing protein 34 isoform X2 [Musa acuminata subsp. malaccensis]	K17609|1|2.1e-96|354.8|brp:103862039|nucleoredoxin [EC:1.8.1.8]
Unigene24279_At_Mix	-2.06609	Down	-1.86969	Down	-1.03634	Down	gi|695043324|ref|XP_009409349.1|/7.9e-94/PREDICTED: probable LRR receptor-like serine/threonine-protein kinase At3g47570 [Musa acuminata subsp. malaccensis]	K13420|1|1.1e-58|228.8|dosa:Os06t0587000-00|LRR receptor-like serine/threonine-protein kinase FLS2 [EC:2.7.11.1]
Unigene9333_At_Mix	-1.37228	Down	-2.31933	Down	-2.29356	Down	-	-
Unigene18975_At_Mix	-3.36152	Down	-5.69542	Down	-4.7258	Down	gi|763742228|gb|KJB09727.1|/1.9e-15/hypothetical protein B456_001G160300 [Gossypium raimondii]	-
CL1654.Contig1_At_Mix	1.59546	Up	-1.02065	Down	-1.51129	Down	gi|695071745|ref|XP_009382959.1|/2.1e-246/PREDICTED: alanine aminotransferase 2 [Musa acuminata subsp. malaccensis]	K00814|1|3.2e-247|855.9|mus:103970769|alanine transaminase [EC:2.6.1.2]
Unigene35885_At_Mix	-1.16081	Down	-1.98475	Down	-1.81327	Down	-	-
Unigene26787_At_Mix	-2.26109	Down	-1.88617	Down	-1.82297	Down	gi|747068810|ref|XP_011081181.1|/2.9e-06/PREDICTED: uncharacterized protein LOC105164266 [Sesamum indicum]	-
CL8386.Contig2_At_Mix	1.76219	Up	1.30204	Up	1.83143	Up	gi|694998387|ref|XP_009404317.1|/7.4e-114/PREDICTED: AP2-like ethylene-responsive transcription factor AIL1 [Musa acuminata subsp. malaccensis]	K09285|1|1.1e-114|414.8|mus:103987669|AP2-like factor, ANT lineage
CL4367.Contig2_At_Mix	-1.64929	Down	-7.79225	Down	-2.03736	Down	-	-
Unigene39193_At_Mix	-1.41441	Down	-3.11148	Down	-3.57936	Down	gi|456061569|ref|YP_007475717.1|/5.4e-181/cytochrome f [Zingiber spectabile]	K02634|1|2.0e-172|606.7|egu:12079475|apocytochrome f
CL4580.Contig4_At_Mix	1.31903	Up	1.40478	Up	1.38352	Up	gi|695066557|ref|XP_009380174.1|/1.2e-198/PREDICTED: protein kinase 2B, chloroplastic-like [Musa acuminata subsp. malaccensis]	K04733|1|2.5e-188|660.2|mus:103987479|interleukin-1 receptor-associated kinase 4 [EC:2.7.11.1]
Unigene33520_At_Mix	-1.53714	Down	-1.13852	Down	-1.1562	Down	-	-
CL8431.Contig1_At_Mix	-1.07507	Down	-4.3124	Down	-3.41537	Down	gi|302839916|ref|XP_002951514.1|/1.7e-09/hypothetical protein VOLCADRAFT_92089 [Volvox carteri f. nagariensis]	-
CL4674.Contig1_At_Mix	-1.1514	Down	-1.09467	Down	-1.01263	Down	gi|695025494|ref|XP_009400001.1|/5.2e-21/PREDICTED: probable LRR receptor-like serine/threonine-protein kinase MRH1 isoform X1 [Musa acuminata subsp. malaccensis]	-
Unigene19189_At_Mix	-2.54146	Down	-2.54862	Down	-2.49923	Down	-	-
Unigene23136_At_Mix	1.21666	Up	1.94382	Up	2.32859	Up	gi|752855561|gb|AJG44340.1|/2.0e-39/NBS-LRR resistance protein RGC169, partial [Cocos nucifera]	K13457|1|3.0e-40|166.4|egu:105039042|disease resistance protein RPM1
Unigene24929_At_Mix	-1.48556	Down	-2.35688	Down	-1.75582	Down	gi|695071110|ref|XP_009382613.1|/1.7e-33/PREDICTED: LOW QUALITY PROTEIN: uncharacterized protein LOC103970535 [Musa acuminata subsp. malaccensis]	-
CL553.Contig1_At_Mix	3.54981	Up	3.61143	Up	5.04537	Up	gi|695027183|ref|XP_009400920.1|/1.4e-10/PREDICTED: AT-rich interactive domain-containing protein 2-like [Musa acuminata subsp. malaccensis]	-
Unigene29105_At_Mix	1.34255	Up	1.40054	Up	1.68527	Up	-	-
CL4500.Contig3_At_Mix	-1.38027	Down	-1.31316	Down	-1.05682	Down	gi|695007024|ref|XP_009390043.1|/1.8e-176/PREDICTED: transcription factor E2FB-like [Musa acuminata subsp. malaccensis]	K06620|1|2.8e-177|623.6|mus:103976530|transcription factor E2F3
Unigene11640_At_Mix	-1.67874	Down	-1.30323	Down	-8.76266	Down	-	-
Unigene14642_At_Mix	-1.52572	Down	-3.03119	Down	-1.33619	Down	-	-
Unigene24766_At_Mix	1.53026	Up	2.15719	Up	1.8848	Up	-	-
Unigene318_At_Mix	-1.49999	Down	-1.84558	Down	-1.8785	Down	-	-
Unigene37239_At_Mix	-1.19162	Down	-2.03617	Down	-1.95409	Down	gi|702502817|ref|XP_010038876.1|/2.5e-13/PREDICTED: LOW QUALITY PROTEIN: uncharacterized protein LOC104427482 [Eucalyptus grandis]	K14794|1|3.8e-14|79.7|egr:104427482|ribosomal RNA-processing protein 12;K12598|2|4.5e-07|56.2|cam:101515118|ATP-dependent RNA helicase DOB1 [EC:3.6.4.13]
CL8728.Contig2_At_Mix	-1.33536	Down	-2.08405	Down	-1.40499	Down	gi|695071717|ref|XP_009382943.1|/7.5e-137/PREDICTED: uncharacterized protein LOC103970755 [Musa acuminata subsp. malaccensis]	K03006|1|2.1e-22|108.6|ppp:PHYPADRAFT_173475|DNA-directed RNA polymerase II subunit RPB1 [EC:2.7.7.6];K14306|3|2.9e-16|88.2|egu:105046248|nuclear pore complex protein Nup62
Unigene27376_At_Mix	1.27778	Up	-1.30583	Down	-2.20837	Down	gi|694994537|ref|XP_009402638.1|/2.2e-65/PREDICTED: expansin-A12 [Musa acuminata subsp. malaccensis]	-
CL8630.Contig1_At_Mix	-1.8112	Down	-5.69567	Down	-4.04066	Down	gi|307101746|ref|YP_003875478.1|/3.9e-36/NADH dehydrogenase subunit 5 [Silene latifolia]	K03883|1|1.0e-36|153.7|osa:6450143|NADH-ubiquinone oxidoreductase chain 5 [EC:1.6.5.3]
CL1507.Contig3_At_Mix	-2.75984	Down	-2.88402	Down	-1.14543	Down	gi|695047408|ref|XP_009411583.1|/9.8e-18/PREDICTED: ubiquinol-cytochrome-c reductase complex assembly factor 1 [Musa acuminata subsp. malaccensis]	K17662|1|1.5e-18|95.1|mus:103993298|cytochrome b pre-mRNA-processing protein 3
CL5319.Contig5_At_Mix	1.01051	Up	1.96369	Up	2.53998	Up	gi|695037982|ref|XP_009406491.1|/2.4e-42/PREDICTED: uncharacterized protein LOC103989389 [Musa acuminata subsp. malaccensis]	-
Unigene33944_At_Mix	-1.47083	Down	-1.98264	Down	-1.01757	Down	-	-
Unigene35623_At_Mix	-1.20438	Down	-4.14048	Down	-1.80387	Down	-	-
Unigene39144_At_Mix	1.79432	Up	1.21517	Up	2.08092	Up	-	-
Unigene6813_At_Mix	1.30653	Up	1.5807	Up	1.78345	Up	-	-
Unigene14511_At_Mix	1.34054	Up	1.91561	Up	1.83388	Up	gi|695064822|ref|XP_009420980.1|/9.8e-27/PREDICTED: uncharacterized protein LOC104000621 [Musa acuminata subsp. malaccensis]	K18177|1|1.5e-27|124.4|mus:104000621|cytochrome c oxidase assembly factor 4
CL8805.Contig2_At_Mix	-8.75933	Down	-2.56294	Down	-1.75558	Down	gi|695064850|ref|XP_009420995.1|/1.8e-223/PREDICTED: probable protein phosphatase 2C 39 [Musa acuminata subsp. malaccensis]	K01102|1|3.8e-181|636.7|nnu:104592677|pyruvate dehydrogenase phosphatase [EC:3.1.3.43]
Unigene2325_At_Mix	1.43989	Up	2.43403	Up	2.63436	Up	gi|743842825|ref|XP_010937905.1|/2.5e-28/PREDICTED: ethylene-responsive transcription factor ABI4-like [Elaeis guineensis]	K09286|1|3.8e-29|129.4|egu:105057127|EREBP-like factor
Unigene15954_At_Mix	-1.83927	Down	-2.66772	Down	-2.70707	Down	-	-
Unigene38678_At_Mix	-1.01761	Down	1.74793	Up	2.30077	Up	gi|695031408|ref|XP_009403218.1|/1.2e-45/PREDICTED: uncharacterized protein LOC103986833 [Musa acuminata subsp. malaccensis]	-
Unigene6950_At_Mix	-1.88386	Down	1.21714	Up	1.21992	Up	gi|695018914|ref|XP_009396435.1|/1.7e-112/PREDICTED: protein LONGIFOLIA 1-like [Musa acuminata subsp. malaccensis]	-
Unigene30091_At_Mix	-1.00123	Down	-2.65576	Down	-2.59029	Down	gi|147820286|emb|CAN71465.1|/9.0e-16/hypothetical protein VITISV_038986 [Vitis vinifera]	-
Unigene8414_At_Mix	3.69973	Up	3.63644	Up	4.72897	Up	-	-
Unigene26391_At_Mix	-1.2951	Down	-2.71014	Down	-1.34336	Down	-	-
CL4175.Contig4_At_Mix	1.9419	Up	3.09903	Up	3.0522	Up	gi|695015857|ref|XP_009394819.1|/6.7e-68/PREDICTED: glucosidase 2 subunit beta isoform X2 [Musa acuminata subsp. malaccensis]	K08288|1|2.1e-66|254.2|mus:103980223|protein kinase C substrate 80K-H
CL4889.Contig1_At_Mix	1.16549	Up	1.25838	Up	1.50578	Up	gi|695030432|ref|XP_009402680.1|/1.7e-42/PREDICTED: G patch domain-containing protein 8 isoform X3 [Musa acuminata subsp. malaccensis]	-
Unigene33560_At_Mix	-1.82789	Down	-2.83307	Down	-2.57697	Down	-	-
Unigene14603_At_Mix	-1.1344	Down	-1.65414	Down	-2.09605	Down	gi|937408411|ref|YP_009166593.1|/2.3e-14/ATP synthase CF0 A subunit (chloroplast) [Epipremnum aureum]	K02108|1|3.5e-15|82.0|pper:PrpeC_p009|F-type H+-transporting ATPase subunit a
Unigene21994_At_Mix	-1.92271	Down	-4.20881	Down	-3.9629	Down	-	-
Unigene25320_At_Mix	-1.05977	Down	-1.69894	Down	-1.19072	Down	-	-
Unigene21017_At_Mix	-1.26571	Down	-3.09479	Down	-3.06868	Down	gi|944542068|ref|YP_009175985.1|/4.1e-116/photosystem II protein D (chloroplast) [Ficus racemosa]	K02703|1|5.8e-115|415.2|egu:12079499|photosystem II P680 reaction center D1 protein [EC:1.10.3.9]
CL7785.Contig2_At_Mix	1.05198	Up	2.82773	Up	3.71364	Up	gi|695020556|ref|XP_009397330.1|/0.0e+00/PREDICTED: leucine-rich repeat receptor-like serine/threonine-protein kinase BAM1 [Musa acuminata subsp. malaccensis]	K00924|1|1.1e-304|1047.7|vvi:100260741|
Unigene4080_At_Mix	-2.80418	Down	-1.3836	Down	-1.77127	Down	gi|695067940|ref|XP_009380896.1|/2.2e-80/PREDICTED: mitochondrial uncoupling protein 5-like [Musa acuminata subsp. malaccensis]	K15104|1|3.3e-81|303.1|mus:103969165|solute carrier family 25 (mitochondrial oxoglutarate transporter), member 11
CL8141.Contig3_At_Mix	-1.75657	Down	-7.74147	Down	-7.74147	Down	gi|695037575|ref|XP_009406283.1|/1.7e-51/PREDICTED: carboxyl-terminal-processing peptidase 1, chloroplastic isoform X1 [Musa acuminata subsp. malaccensis]	-
Unigene5584_At_Mix	2.02895	Up	3.56204	Up	3.32777	Up	gi|695001263|ref|XP_009415413.1|/0.0e+00/PREDICTED: probable receptor-like protein kinase At5g24010 [Musa acuminata subsp. malaccensis]	K04730|1|5.8e-106|387.1|bna:106413456|interleukin-1 receptor-associated kinase 1 [EC:2.7.11.1]
CL7094.Contig1_At_Mix	-2.34018	Down	-5.28564	Down	-6.33295	Down	gi|685165220|gb|AIN81010.1|/1.8e-66/photosystem I assembly protein Ycf3 (chloroplast) [Zingiber officinale]	K02986|1|7.2e-20|100.1|mtr:MTR_0002s0590|small subunit ribosomal protein S4
Unigene37497_At_Mix	-1.0186	Down	-4.40107	Down	-2.614	Down	-	-
CL1132.Contig12_At_Mix	1.93228	Up	1.82794	Up	2.08696	Up	gi|672170439|ref|XP_008805276.1|/2.7e-111/PREDICTED: CLK4-associating serine/arginine rich protein isoform X2 [Phoenix dactylifera]	K13168|1|4.1e-112|407.5|pda:103718301|splicing factor, arginine/serine-rich 16
CL2239.Contig5_At_Mix	1.37948	Up	1.49409	Up	1.40504	Up	gi|695026420|ref|XP_009400506.1|/1.5e-45/PREDICTED: endoglucanase 10-like [Musa acuminata subsp. malaccensis]	K01179|1|2.2e-46|186.0|mus:103984681|endoglucanase [EC:3.2.1.4]
CL2994.Contig1_At_Mix	-1.19786	Down	-2.12885	Down	-3.01974	Down	-	-
Unigene30904_At_Mix	1.9956	Up	-2.48504	Down	-1.79472	Down	gi|695009620|ref|XP_009391451.1|/3.2e-28/PREDICTED: putative lipoxygenase 5 [Musa acuminata subsp. malaccensis]	K00454|1|4.9e-29|128.3|mus:103977612|lipoxygenase [EC:1.13.11.12]
Unigene28155_At_Mix	-1.05499	Down	-1.14659	Down	-1.46489	Down	gi|695019240|ref|XP_009396614.1|/9.9e-55/PREDICTED: uncharacterized protein LOC103981588 [Musa acuminata subsp. malaccensis]	K03006|1|7.3e-10|65.5|ppp:PHYPADRAFT_173475|DNA-directed RNA polymerase II subunit RPB1 [EC:2.7.7.6];K00430|5|2.6e-07|57.0|bdi:100822183|peroxidase [EC:1.11.1.7]
Unigene16008_At_Mix	-1.10942	Down	-1.42156	Down	-1.60329	Down	-	-
CL2162.Contig1_At_Mix	-4.3132	Down	-2.09971	Down	-2.58621	Down	gi|695045192|ref|XP_009410381.1|/2.1e-34/PREDICTED: uncharacterized protein At3g28850-like [Musa acuminata subsp. malaccensis]	K17479|1|3.2e-35|150.2|mus:103992421|glutaredoxin domain-containing cysteine-rich protein 1
Unigene9639_At_Mix	-2.69812	Down	-3.86747	Down	-4.00393	Down	-	-
Unigene36523_At_Mix	-1.04791	Down	-1.15281	Down	-1.02191	Down	-	-
Unigene10966_At_Mix	-1.08697	Down	-1.56779	Down	-1.09327	Down	gi|743823765|ref|XP_010932618.1|/9.8e-20/PREDICTED: mediator of RNA polymerase II transcription subunit 14-like [Elaeis guineensis]	K15156|1|1.5e-20|99.8|egu:105053224|mediator of RNA polymerase II transcription subunit 14
CL7167.Contig1_At_Mix	-1.15499	Down	-1.09976	Down	-1.38739	Down	gi|703137018|ref|XP_010106313.1|/1.3e-07/hypothetical protein L484_019828 [Morus notabilis]	-
CL2939.Contig16_At_Mix	1.59502	Up	2.88628	Up	2.16912	Up	gi|743767026|ref|XP_010913762.1|/1.9e-78/PREDICTED: uncharacterized protein LOC105039333 isoform X2 [Elaeis guineensis]	K20478|1|1.9e-06|55.8|cre:CHLREDRAFT_192775|golgin subfamily B member 1
CL8363.Contig2_At_Mix	1.08056	Up	2.1253	Up	2.25176	Up	gi|695007156|ref|XP_009390113.1|/1.0e-58/PREDICTED: F-box protein SKIP14-like [Musa acuminata subsp. malaccensis]	-
Unigene40417_At_Mix	-2.18021	Down	-3.41504	Down	-1.48597	Down	-	-
CL2938.Contig1_At_Mix	-1.60893	Down	-1.81362	Down	-1.928	Down	gi|720083891|ref|XP_010243031.1|/1.1e-76/PREDICTED: AMSH-like ubiquitin thioesterase 2 [Nelumbo nucifera]	K11866|1|1.7e-77|292.4|nnu:104587212|STAM-binding protein [EC:3.4.19.12]
CL1874.Contig3_At_Mix	1.00324	Up	-1.82767	Down	-2.01594	Down	gi|695060663|ref|XP_009418730.1|/2.9e-175/PREDICTED: guanine nucleotide-binding protein subunit beta-like protein 1 homolog [Musa acuminata subsp. malaccensis]	K18643|1|8.0e-08|60.5|mdm:103414177|katanin p80 WD40 repeat-containing subunit B1;K14753|3|1.5e-06|56.2|csl:COCSUDRAFT_21410|guanine nucleotide-binding protein subunit beta-2-like 1 protein;K16482|5|3.4e-06|55.1|cre:CHLREDRAFT_112249|centriolar protein POC1
Unigene23167_At_Mix	1.45099	Up	-1.99568	Down	-2.1275	Down	gi|672162804|ref|XP_008801229.1|/6.4e-07/PREDICTED: cytochrome P450 94C1 [Phoenix dactylifera]	-
CL6870.Contig2_At_Mix	-1.19889	Down	-2.14275	Down	-2.18182	Down	-	-
Unigene31806_At_Mix	1.71251	Up	2.07193	Up	2.1192	Up	gi|695010593|ref|XP_009391970.1|/9.7e-183/PREDICTED: probable inactive purple acid phosphatase 29 [Musa acuminata subsp. malaccensis]	K12867|1|5.7e-26|120.6|cvr:CHLNCDRAFT_134697|pre-mRNA-splicing factor SYF1
CL1836.Contig3_At_Mix	-1.97814	Down	-1.53799	Down	-1.20856	Down	gi|672114542|ref|XP_008777431.1|/5.3e-58/PREDICTED: probable protein phosphatase 2C 24 [Phoenix dactylifera]	K14497|1|8.0e-59|229.9|pda:103697366|protein phosphatase 2C [EC:3.1.3.16]
Unigene6400_At_Mix	1.95867	Up	2.26906	Up	3.05478	Up	gi|695032793|ref|XP_009403953.1|/4.3e-51/PREDICTED: uncharacterized protein LOC103987385 [Musa acuminata subsp. malaccensis]	K18207|1|9.9e-48|191.4|mus:103971471|protein O-mannose beta-1,4-N-acetylglucosaminyltransferase [EC:2.4.1.312]
CL7662.Contig4_At_Mix	-1.07707	Down	-2.02228	Down	-1.24558	Down	gi|672167049|ref|XP_008803470.1|/1.2e-276/PREDICTED: topless-related protein 1-like isoform X1 [Phoenix dactylifera]	K13111|1|8.6e-46|186.8|vra:106763701|WD40 repeat-containing protein SMU1;K14963|2|3.0e-43|178.3|pxb:103934280|COMPASS component SWD3;K14558|4|4.0e-35|151.4|cit:102624793|periodic tryptophan protein 2
Unigene37921_At_Mix	-1.81188	Down	-1.2973	Down	-1.02965	Down	gi|695045223|ref|XP_009410397.1|/7.8e-46/PREDICTED: [Fructose-bisphosphate aldolase]-lysine N-methyltransferase, chloroplastic-like isoform X2 [Musa acuminata subsp. malaccensis]	K00592|1|1.2e-46|187.2|mus:103992431|[ribulose-bisphosphate carboxylase]-lysine N-methyltransferase [EC:2.1.1.127]
Unigene34263_At_Mix	1.46511	Up	-2.06586	Down	-2.37039	Down	gi|695016009|ref|XP_009394899.1|/9.4e-196/PREDICTED: glutamate receptor 2.7-like [Musa acuminata subsp. malaccensis]	K05387|1|7.2e-148|525.8|vvi:100855255|glutamate receptor, ionotropic, plant
Unigene5074_At_Mix	-1.03402	Down	-2.8496	Down	-1.21176	Down	gi|551599836|ref|XP_005781708.1|/1.0e-17/hypothetical protein EMIHUDRAFT_99708 [Emiliania huxleyi CCMP1516]	K02184|1|2.5e-16|87.0|aip:107619883|formin 2
Unigene31836_At_Mix	-1.95093	Down	-1.9057	Down	-1.68331	Down	-	-
Unigene6030_At_Mix	6.74595	Up	7.25109	Up	7.12584	Up	-	-
Unigene23768_At_Mix	1.21211	Up	2.27641	Up	2.12646	Up	-	-
Unigene2370_At_Mix	-1.08687	Down	-1.54386	Down	-1.36824	Down	gi|242087489|ref|XP_002439577.1|/6.1e-45/hypothetical protein SORBIDRAFT_09g014016, partial [Sorghum bicolor]	K03879|1|3.5e-21|105.5|bna:4237887|NADH-ubiquinone oxidoreductase chain 2 [EC:1.6.5.3]
Unigene9332_At_Mix	-2.95753	Down	-3.44572	Down	-4.58808	Down	-	-
CL4506.Contig2_At_Mix	1.06933	Up	1.94572	Up	1.848	Up	gi|695002671|ref|XP_009381374.1|/2.1e-17/PREDICTED: aquaporin SIP1-2-like [Musa acuminata subsp. malaccensis]	K09875|1|3.2e-18|92.8|mus:103969537|aquaporin SIP
Unigene26074_At_Mix	-1.09179	Down	-1.9419	Down	-3.39108	Down	-	-
CL3908.Contig2_At_Mix	1.15632	Up	1.51178	Up	1.39107	Up	gi|695062471|ref|XP_009419705.1|/8.4e-173/PREDICTED: uncharacterized protein LOC103999630 [Musa acuminata subsp. malaccensis]	-
CL859.Contig1_At_Mix	2.13988	Up	1.47302	Up	2.29358	Up	gi|694997546|ref|XP_009399940.1|/5.8e-126/PREDICTED: uncharacterized protein LOC103984207 [Musa acuminata subsp. malaccensis]	K11341|1|2.0e-94|347.8|fve:101302782|YEATS domain-containing protein 4;K20478|2|4.9e-08|60.8|sind:105159034|golgin subfamily B member 1
CL4935.Contig2_At_Mix	-2.78533	Down	-3.6009	Down	-3.5818	Down	gi|920689292|gb|KOM33275.1|/5.4e-35/hypothetical protein LR48_Vigan01g283100 [Vigna angularis]	K09422|1|5.4e-35|148.3|mus:103971337|myb proto-oncogene protein, plant
Unigene36591_At_Mix	-2.01847	Down	-1.45097	Down	-1.27409	Down	-	-
Unigene38069_At_Mix	-1.11959	Down	-2.75336	Down	-3.7231	Down	-	-
Unigene27947_At_Mix	-1.6822	Down	-4.54432	Down	-3.074	Down	-	-
Unigene223_At_Mix	1.01841	Up	1.71876	Up	1.45474	Up	gi|694996988|ref|XP_009397013.1|/4.4e-119/PREDICTED: unknown protein DS12 from 2D-PAGE of leaf, chloroplastic-like isoform X1 [Musa acuminata subsp. malaccensis]	-
Unigene17406_At_Mix	1.86484	Up	1.93247	Up	1.13163	Up	-	-
Unigene14556_At_Mix	2.3442	Up	3.03758	Up	3.61536	Up	-	-
Unigene21702_At_Mix	-1.33739	Down	-2.15067	Down	-1.43885	Down	gi|695004100|ref|XP_009388447.1|/1.7e-46/PREDICTED: glycine--tRNA ligase 2, chloroplastic/mitochondrial [Musa acuminata subsp. malaccensis]	K14164|1|2.5e-47|189.1|mus:103975259|glycyl-tRNA synthetase [EC:6.1.1.14]
CL1451.Contig1_At_Mix	-1.76142	Down	-1.18608	Down	-1.96408	Down	gi|802595953|ref|XP_012071978.1|/6.1e-31/PREDICTED: probable 1-acylglycerol-3-phosphate O-acyltransferase [Jatropha curcas]	K13698|1|2.0e-10|66.2|csl:COCSUDRAFT_54313|abhydrolase domain-containing protein 4;K13535|2|9.9e-10|63.9|vcn:VOLCADRAFT_106093|cardiolipin-specific phospholipase [EC:3.1.1.-]
CL1050.Contig1_At_Mix	-2.08582	Down	-1.29317	Down	-1.03551	Down	gi|695061398|ref|XP_009419129.1|/3.6e-298/PREDICTED: pantothenate kinase 1-like [Musa acuminata subsp. malaccensis]	K09680|1|5.5e-299|1028.1|mus:103999188|type II pantothenate kinase [EC:2.7.1.33]
CL3330.Contig3_At_Mix	-1.9419	Down	1.30203	Up	1.52991	Up	gi|695041933|ref|XP_009408595.1|/6.1e-214/PREDICTED: protein DA1-related 1-like [Musa acuminata subsp. malaccensis]	-
CL316.Contig4_At_Mix	1.81572	Up	2.00976	Up	2.02106	Up	gi|695018941|ref|XP_009396450.1|/1.7e-60/PREDICTED: uncharacterized protein LOC103981446 [Musa acuminata subsp. malaccensis]	-
CL5492.Contig2_At_Mix	-1.84224	Down	-1.62891	Down	-1.93114	Down	gi|695007140|ref|XP_009390104.1|/3.0e-237/PREDICTED: putative pre-mRNA-splicing factor ATP-dependent RNA helicase PRP1 [Musa acuminata subsp. malaccensis]	K12818|1|4.6e-238|825.9|mus:103976574|ATP-dependent RNA helicase DHX8/PRP22 [EC:3.6.4.13]
CL2232.Contig3_At_Mix	3.06185	Up	2.96569	Up	2.76081	Up	-	-
Unigene28094_At_Mix	2.04033	Up	2.47155	Up	2.93536	Up	gi|769802601|ref|XP_006852543.2|/3.9e-42/PREDICTED: WUSCHEL-related homeobox 9 [Amborella trichopoda]	-
Unigene33490_At_Mix	1.07973	Up	1.61471	Up	2.11422	Up	gi|743847564|ref|XP_010939131.1|/1.7e-51/PREDICTED: integrator complex subunit 3 [Elaeis guineensis]	K13140|1|2.6e-52|206.1|egu:105058051|integrator complex subunit 3
CL1389.Contig2_At_Mix	1.03666	Up	1.98631	Up	2.32212	Up	gi|695052322|ref|XP_009414214.1|/1.1e-11/PREDICTED: pentatricopeptide repeat-containing protein At1g80270, mitochondrial-like [Musa acuminata subsp. malaccensis]	-
Unigene33984_At_Mix	-1.74444	Down	-2.2608	Down	-1.06871	Down	-	-
Unigene28713_At_Mix	-1.31881	Down	-1.16958	Down	-1.05147	Down	gi|695043918|ref|XP_009409677.1|/5.4e-11/PREDICTED: uncharacterized protein At1g15400-like [Musa acuminata subsp. malaccensis]	-
CL1846.Contig2_At_Mix	1.25024	Up	2.1977	Up	2.22024	Up	gi|695001415|ref|XP_009416097.1|/2.2e-142/PREDICTED: heptahelical transmembrane protein ADIPOR2-like isoform X3 [Musa acuminata subsp. malaccensis]	K07297|1|1.8e-141|504.2|mus:103996802|adiponectin receptor
Unigene12985_At_Mix	1.22698	Up	1.35056	Up	1.68228	Up	gi|695054579|ref|XP_009415423.1|/1.6e-41/PREDICTED: ETHYLENE INSENSITIVE 3-like 3 protein [Musa acuminata subsp. malaccensis]	K14514|1|2.4e-42|172.6|mus:103996263|ethylene-insensitive protein 3
CL1704.Contig1_At_Mix	-7.83289	Down	-3.37346	Down	-1.7668	Down	gi|551627554|ref|XP_005793758.1|/3.2e-16/hypothetical protein EMIHUDRAFT_433316 [Emiliania huxleyi CCMP1516]	K04733|1|5.1e-11|70.5|vra:106767140|interleukin-1 receptor-associated kinase 4 [EC:2.7.11.1];K05747|3|5.7e-10|67.0|adu:107459206|Wiskott-Aldrich syndrome protein
CL169.Contig5_At_Mix	1.19974	Up	-1.75154	Down	-8.75154	Down	gi|695048281|ref|XP_009412046.1|/3.2e-120/PREDICTED: probable LRR receptor-like serine/threonine-protein kinase At1g56140 [Musa acuminata subsp. malaccensis]	K13420|1|1.5e-37|158.7|bna:106367628|LRR receptor-like serine/threonine-protein kinase FLS2 [EC:2.7.11.1]
Unigene6342_At_Mix	-1.01399	Down	-1.63066	Down	-1.10091	Down	-	-
CL5181.Contig1_At_Mix	2.2473	Up	2.95458	Up	3.19683	Up	gi|159474026|ref|XP_001695130.1|/2.6e-09/cell wall protein pherophorin-C10 [Chlamydomonas reinhardtii]	K01183|1|4.8e-08|60.1|bvg:104883960|chitinase [EC:3.2.1.14]
Unigene12048_At_Mix	1.27339	Up	2.05324	Up	1.34773	Up	gi|695065235|ref|XP_009421203.1|/1.8e-27/PREDICTED: uncharacterized protein LOC104000798 [Musa acuminata subsp. malaccensis]	K15029|1|3.2e-16|86.7|rcu:8271203|translation initiation factor 3 subunit L
Unigene7394_At_Mix	-2.45595	Down	-2.12027	Down	-1.88905	Down	gi|763750837|gb|KJB18225.1|/6.6e-25/hypothetical protein B456_003G040200 [Gossypium raimondii]	K11254|1|1.9e-24|112.8|gra:105793039|histone H4
Unigene39263_At_Mix	1.19236	Up	1.76207	Up	1.58948	Up	gi|769803954|ref|XP_006850725.2|/4.8e-33/PREDICTED: glucose-1-phosphate adenylyltransferase large subunit 3, chloroplastic/amyloplastic isoform X1 [Amborella trichopoda]	K00975|1|7.3e-34|144.1|atr:18440520|glucose-1-phosphate adenylyltransferase [EC:2.7.7.27]
CL8396.Contig1_At_Mix	1.36276	Up	1.18605	Up	1.54713	Up	-	-
CL1264.Contig1_At_Mix	1.00768	Up	1.70004	Up	1.85284	Up	gi|695033245|ref|XP_009404130.1|/2.7e-50/PREDICTED: basic blue protein-like [Musa acuminata subsp. malaccensis]	-
Unigene37218_At_Mix	-1.33342	Down	-1.70782	Down	-2.3089	Down	gi|551605327|ref|XP_005784072.1|/7.4e-09/hypothetical protein EMIHUDRAFT_468143 [Emiliania huxleyi CCMP1516]	-
CL3304.Contig2_At_Mix	-2.15288	Down	1.04287	Up	1.53487	Up	gi|695007120|ref|XP_009390093.1|/0.0e+00/PREDICTED: protein FAR1-RELATED SEQUENCE 6-like [Musa acuminata subsp. malaccensis]	K17604|1|5.6e-146|520.4|nnu:104590622|zinc finger SWIM domain-containing protein 3
CL1964.Contig2_At_Mix	-1.33217	Down	-3.30618	Down	-2.71027	Down	-	-
Unigene38283_At_Mix	-2.09871	Down	-2.06203	Down	-1.83361	Down	gi|37957025|gb|AAP02884.1|/7.2e-30/ORFIII-like polyprotein [Musa acuminata subsp. malaccensis]	-
Unigene27480_At_Mix	-1.27879	Down	1.51573	Up	2.91883	Up	-	-
Unigene27578_At_Mix	-1.6309	Down	-1.90668	Down	-1.09248	Down	-	-
CL560.Contig3_At_Mix	1.68201	Up	2.82327	Up	3.37487	Up	gi|357168310|ref|XP_003581586.1|/1.8e-44/PREDICTED: AT-hook motif nuclear-localized protein 23 [Brachypodium distachyon]	-
CL7425.Contig2_At_Mix	-1.08726	Down	-2.84163	Down	-2.50268	Down	gi|374411750|gb|AEZ48861.1|/2.2e-277/ATP synthase CF1 beta subunit, partial (plastid) [Renealmia alpinia]	K02112|1|3.1e-268|926.0|egu:12079472|F-type H+-transporting ATPase subunit beta [EC:3.6.3.14]
Unigene26231_At_Mix	1.09695	Up	1.40367	Up	1.14454	Up	-	-
CL8882.Contig1_At_Mix	-7.88874	Down	-1.10302	Down	-2.20692	Down	gi|474171724|gb|EMS57595.1|/1.4e-10/hypothetical protein TRIUR3_12577 [Triticum urartu]	K10747|1|1.8e-10|67.0|vcn:VOLCADRAFT_86370|DNA ligase 1 [EC:6.5.1.1 6.5.1.6 6.5.1.7]
CL2510.Contig1_At_Mix	3.02183	Up	3.08539	Up	3.06871	Up	gi|695044506|ref|XP_009410006.1|/6.0e-07/PREDICTED: uncharacterized protein LOC103992138 [Musa acuminata subsp. malaccensis]	-
Unigene10275_At_Mix	-1.3456	Down	-1.70044	Down	-1.02584	Down	gi|16265861|gb|AAL16667.1|AF419849_1/2.4e-28/unknown [Musa acuminata AAA Group]	-
CL197.Contig2_At_Mix	1.45537	Up	1.17816	Up	1.30397	Up	gi|695047730|ref|XP_009411754.1|/6.1e-90/PREDICTED: uncharacterized protein LOC103993416 [Musa acuminata subsp. malaccensis]	-
Unigene30685_At_Mix	-3.40826	Down	-3.01137	Down	-3.38441	Down	-	-
Unigene17764_At_Mix	-3.86153	Down	-8.08392	Down	-3.88753	Down	-	-
CL2190.Contig7_At_Mix	2.43695	Up	2.89836	Up	3.81435	Up	gi|695032049|ref|XP_009403557.1|/7.5e-155/PREDICTED: long chain base biosynthesis protein 2a-like isoform X1 [Musa acuminata subsp. malaccensis]	K00654|1|1.1e-155|552.0|mus:103987089|serine palmitoyltransferase [EC:2.3.1.50]
CL1058.Contig1_At_Mix	-3.6224	Down	-3.21221	Down	-4.15506	Down	gi|695071904|ref|XP_009383047.1|/5.3e-100/PREDICTED: cysteine-rich repeat secretory protein 3-like [Musa acuminata subsp. malaccensis]	K02184|1|5.7e-22|107.5|mtr:MTR_3g037080|formin 2
CL9206.Contig1_At_Mix	3.11402	Up	4.00474	Up	4.37046	Up	gi|695077954|ref|XP_009386347.1|/1.6e-94/PREDICTED: protein arginine N-methyltransferase 7 [Musa acuminata subsp. malaccensis]	K11438|1|2.4e-95|350.1|mus:103973496|type III protein arginine methyltransferase [EC:2.1.1.321]
CL2739.Contig6_At_Mix	2.14557	Up	1.06284	Up	1.43588	Up	gi|695041823|ref|XP_009408534.1|/1.2e-69/PREDICTED: transcription factor PCF6-like [Musa acuminata subsp. malaccensis]	-
Unigene19166_At_Mix	-1.24081	Down	-1.98471	Down	-3.0022	Down	-	-
Unigene24126_At_Mix	-2.24625	Down	-8.96963	Down	-8.96963	Down	-	-
Unigene7374_At_Mix	-1.06886	Down	-2.40214	Down	-2.33261	Down	gi|814071999|ref|YP_009123570.1|/1.1e-98/NADH-plastoquinone oxidoreductase subunit 2 (plastid) [Physalis peruviana]	K02992|1|2.3e-88|327.8|mtr:MTR_3g035660|small subunit ribosomal protein S7;K05573|4|1.2e-81|305.4|mtr:MTR_1g088510|NAD(P)H-quinone oxidoreductase subunit 2 [EC:1.6.5.3]
CL5968.Contig2_At_Mix	-1.7091	Down	-2.34514	Down	-1.38466	Down	gi|695000541|ref|XP_009412276.1|/1.8e-83/PREDICTED: uncharacterized protein At1g32220, chloroplastic [Musa acuminata subsp. malaccensis]	K05387|1|1.0e-06|56.2|egr:104439412|glutamate receptor, ionotropic, plant
CL71.Contig5_At_Mix	1.16807	Up	1.07676	Up	1.38685	Up	gi|695016742|ref|XP_009395289.1|/1.2e-22/PREDICTED: reticulon-like protein B21 isoform X1 [Musa acuminata subsp. malaccensis]	-
CL5147.Contig2_At_Mix	-1.866	Down	-2.22088	Down	-1.80125	Down	gi|695014662|ref|XP_009394166.1|/1.6e-103/PREDICTED: uncharacterized protein LOC103979709 [Musa acuminata subsp. malaccensis]	-
Unigene32559_At_Mix	-3.50903	Down	-2.51497	Down	-1.81623	Down	gi|695058476|ref|XP_009417554.1|/1.6e-175/PREDICTED: U-box domain-containing protein 19-like [Musa acuminata subsp. malaccensis]	K08332|1|9.5e-51|203.0|smo:SELMODRAFT_61948|vacuolar protein 8
CL71.Contig1_At_Mix	1.51894	Up	1.10245	Up	1.41621	Up	gi|695016744|ref|XP_009395290.1|/2.6e-164/PREDICTED: reticulon-like protein B21 isoform X2 [Musa acuminata subsp. malaccensis]	K18999|1|4.4e-52|208.0|aly:ARALYDRAFT_332090|RNA polymerase II C-terminal domain phosphatase-like 3/4 [EC:3.1.3.16]
Unigene26920_At_Mix	1.91798	Up	2.69693	Up	2.12363	Up	gi|475616897|gb|EMT29923.1|/9.5e-30/LRR receptor-like serine/threonine-protein kinase GSO1 [Aegilops tauschii]	K00924|1|1.1e-22|107.1|gmx:732625|
Unigene15096_At_Mix	1.79033	Up	3.08541	Up	3.68535	Up	gi|695028735|ref|XP_009401756.1|/0.0e+00/PREDICTED: subtilisin-like protease [Musa acuminata subsp. malaccensis]	K01183|1|5.1e-25|118.2|aip:107646397|chitinase [EC:3.2.1.14];K13199|2|8.7e-25|117.5|mtr:MTR_7g081660|plasminogen activator inhibitor 1 RNA-binding protein;K02184|3|2.7e-10|69.3|cam:101508170|formin 2
CL6464.Contig3_At_Mix	1.07643	Up	1.48769	Up	2.0568	Up	gi|743864289|ref|XP_010904542.1|/2.6e-160/PREDICTED: LOW QUALITY PROTEIN: apurinic endonuclease-redox protein [Elaeis guineensis]	K01142|1|3.9e-161|570.1|egu:105031940|exodeoxyribonuclease III [EC:3.1.11.2]
CL5459.Contig1_At_Mix	1.32522	Up	1.19949	Up	1.292	Up	gi|695039958|ref|XP_009407535.1|/6.0e-126/PREDICTED: AT-rich interactive domain-containing protein 2-like [Musa acuminata subsp. malaccensis]	K02470|1|1.3e-27|126.3|ath:AT5G04110|DNA gyrase subunit B [EC:5.99.1.3]
Unigene3668_At_Mix	-1.29178	Down	-1.35854	Down	-1.89094	Down	gi|695044718|ref|XP_009410121.1|/2.2e-31/PREDICTED: putative DNA-binding protein ESCAROLA [Musa acuminata subsp. malaccensis]	-
CL7790.Contig2_At_Mix	2.22009	Up	4.00252	Up	4.04171	Up	gi|695025158|ref|XP_009399822.1|/9.5e-168/PREDICTED: uncharacterized protein LOC103984114 [Musa acuminata subsp. malaccensis]	-
CL1132.Contig6_At_Mix	1.94155	Up	2.47631	Up	3.1868	Up	gi|672170443|ref|XP_008805278.1|/3.8e-111/PREDICTED: CLK4-associating serine/arginine rich protein isoform X4 [Phoenix dactylifera]	K13168|1|5.8e-112|406.8|pda:103718301|splicing factor, arginine/serine-rich 16
Unigene38213_At_Mix	-1.83757	Down	-1.74697	Down	-2.7851	Down	gi|695077735|ref|XP_009386224.1|/1.8e-29/PREDICTED: ethylene receptor 2-like [Musa acuminata subsp. malaccensis]	K14509|1|2.8e-30|132.1|mus:103973396|ethylene receptor [EC:2.7.13.-]
Unigene28669_At_Mix	-1.2779	Down	-2.95399	Down	-3.96456	Down	-	-
Unigene10062_At_Mix	-1.10354	Down	-2.04464	Down	-2.24793	Down	-	-
CL8538.Contig2_At_Mix	11.3369	Up	11.6428	Up	12.1539	Up	gi|460405814|ref|XP_004248369.1|/2.5e-55/PREDICTED: protein translation factor SUI1 homolog [Solanum lycopersicum]	K03113|1|3.7e-56|220.3|sly:101247963|translation initiation factor 1
CL8230.Contig2_At_Mix	1.14457	Up	1.16081	Up	2.00332	Up	gi|695016039|ref|XP_009394916.1|/1.1e-13/PREDICTED: uncharacterized protein LOC103980291 [Musa acuminata subsp. malaccensis]	-
CL5846.Contig1_At_Mix	-1.08275	Down	-1.53615	Down	-1.11837	Down	gi|695022099|ref|XP_009398164.1|/2.6e-141/PREDICTED: probable trehalose-phosphate phosphatase 6 [Musa acuminata subsp. malaccensis]	K01087|1|4.0e-142|506.5|mus:103982842|trehalose 6-phosphate phosphatase [EC:3.1.3.12]
CL2205.Contig4_At_Mix	-1.37822	Down	-1.0319	Down	-1.84513	Down	-	-
Unigene28670_At_Mix	-1.45895	Down	-1.09443	Down	-1.06471	Down	-	-
Unigene26425_At_Mix	-1.31523	Down	-1.89358	Down	-1.86986	Down	gi|695037535|ref|XP_009406261.1|/8.5e-20/PREDICTED: monothiol glutaredoxin-S9-like [Musa acuminata subsp. malaccensis]	K03676|1|3.8e-12|72.4|atr:18442284|glutaredoxin 3;K07390|2|6.4e-12|71.6|bdi:100828393|monothiol glutaredoxin
CL266.Contig2_At_Mix	-1.58276	Down	-2.7531	Down	-4.1088	Down	gi|672182790|ref|XP_008811650.1|/1.3e-38/PREDICTED: vignain-like [Phoenix dactylifera]	K01365|1|8.4e-38|159.1|jcu:105649658|cathepsin L [EC:3.4.22.15];K16292|5|3.2e-37|157.1|mtr:MTR_4g080700|KDEL-tailed cysteine endopeptidase [EC:3.4.22.-]
Unigene34079_At_Mix	-1.28674	Down	1.75713	Up	1.86668	Up	gi|695073859|ref|XP_009384110.1|/7.1e-59/PREDICTED: probable receptor-like protein kinase At5g47070 [Musa acuminata subsp. malaccensis]	K00924|1|1.1e-38|162.5|tcc:TCM_015814|
Unigene34995_At_Mix	-1.20772	Down	-1.93441	Down	-2.15247	Down	gi|456061546|ref|YP_007475694.1|/9.5e-155/RNA polymerase beta' subunit [Zingiber spectabile]	K03046|1|3.8e-140|499.2|pda:8890490|DNA-directed RNA polymerase subunit beta' [EC:2.7.7.6]
Unigene18076_At_Mix	1.70143	Up	1.53027	Up	2.26746	Up	-	-
Unigene15207_At_Mix	1.53051	Up	1.34861	Up	1.46467	Up	-	-
CL4463.Contig1_At_Mix	1.94382	Up	3.70044	Up	3.22311	Up	gi|743813733|ref|XP_010929807.1|/5.9e-176/PREDICTED: eukaryotic translation initiation factor 3 subunit H [Elaeis guineensis]	K03247|1|8.9e-177|621.7|egu:105051195|translation initiation factor 3 subunit H
CL2219.Contig2_At_Mix	-1.46177	Down	-2.24676	Down	-1.1347	Down	-	-
CL3613.Contig1_At_Mix	-2.87048	Down	-2.88438	Down	-1.42241	Down	gi|695038041|ref|XP_009406523.1|/6.4e-51/PREDICTED: uncharacterized protein LOC103989415 [Musa acuminata subsp. malaccensis]	K19476|1|9.7e-52|206.1|mus:103989415|vacuolar protein sorting-associated protein IST1
Unigene15223_At_Mix	-1.44573	Down	-1.40495	Down	-1.67504	Down	-	-
Unigene35314_At_Mix	1.31565	Up	1.71075	Up	1.13197	Up	-	-
Unigene38469_At_Mix	1.6133	Up	3.51765	Up	3.86436	Up	gi|955716394|ref|XP_014660371.1|/8.2e-11/PREDICTED: extensin-like [Setaria italica]	K00430|1|8.9e-10|65.5|obr:102718644|peroxidase [EC:1.11.1.7];K04730|3|7.6e-09|62.4|nnu:104588187|interleukin-1 receptor-associated kinase 1 [EC:2.7.11.1]
Unigene22129_At_Mix	-1.51167	Down	-3.52916	Down	-1.71012	Down	-	-
Unigene1234_At_Mix	-1.22142	Down	-3.45114	Down	-3.11627	Down	-	-
CL7344.Contig2_At_Mix	1.10734	Up	1.64077	Up	1.50994	Up	gi|695067363|ref|XP_009380596.1|/2.5e-63/PREDICTED: ras-related protein RABA1f-like [Musa acuminata subsp. malaccensis]	K07904|1|3.7e-64|246.5|mus:103968951|Ras-related protein Rab-11A
CL8362.Contig2_At_Mix	-1.71272	Down	-2.82375	Down	-1.89775	Down	-	-
Unigene24039_At_Mix	1.95179	Up	2.18415	Up	3.4125	Up	-	-
Unigene33415_At_Mix	1.88216	Up	2.42033	Up	1.75942	Up	gi|695043497|ref|XP_009409443.1|/5.0e-50/PREDICTED: WRKY transcription factor 22-like [Musa acuminata subsp. malaccensis]	K13425|1|2.6e-51|204.9|egu:105040793|WRKY transcription factor 22
CL414.Contig2_At_Mix	-1.23155	Down	-2.4246	Down	-2.41168	Down	gi|38347566|emb|CAE04999.2|/3.0e-32/OSJNBb0093G06.7 [Oryza sativa Japonica Group]	K18592|1|2.8e-06|53.1|mdm:103400780|gamma-glutamyltranspeptidase / glutathione hydrolase / leukotriene-C4 hydrolase [EC:2.3.2.2 3.4.19.13 3.4.19.14]
Unigene19489_At_Mix	-1.18015	Down	-1.11078	Down	-1.15899	Down	gi|695013998|ref|XP_009393802.1|/4.0e-13/PREDICTED: retinitis pigmentosa 1-like 1 protein isoform X2 [Musa acuminata subsp. malaccensis]	-
CL7843.Contig2_At_Mix	4.152	Up	5.65025	Up	5.16993	Up	gi|695055783|ref|XP_009416087.1|/4.9e-26/PREDICTED: uncharacterized protein LOC103996805 [Musa acuminata subsp. malaccensis]	-
Unigene16508_At_Mix	1.03505	Up	3.05975	Up	2.42881	Up	-	-
Unigene35675_At_Mix	-1.54037	Down	-1.93607	Down	-1.30578	Down	gi|695073509|ref|XP_009383925.1|/1.9e-62/PREDICTED: transcription factor HBP-1b(c38)-like [Musa acuminata subsp. malaccensis]	K02184|1|1.1e-14|82.4|csv:101215105|formin 2;K03006|2|9.6e-11|69.3|ppp:PHYPADRAFT_173475|DNA-directed RNA polymerase II subunit RPB1 [EC:2.7.7.6]
Unigene5721_At_Mix	1.06064	Up	1.02528	Up	1.94618	Up	-	-
Unigene25776_At_Mix	-2.3998	Down	-2.61937	Down	-2.49243	Down	-	-
CL3492.Contig6_At_Mix	3.01573	Up	3.35446	Up	3.922	Up	-	-
CL8946.Contig2_At_Mix	-3.00171	Down	-6.23095	Down	-3.18753	Down	gi|695028619|ref|XP_009401694.1|/4.0e-155/PREDICTED: proline dehydrogenase 1, mitochondrial-like [Musa acuminata subsp. malaccensis]	K00318|1|6.1e-156|552.0|mus:103985656|proline dehydrogenase [EC:1.5.-.-]
Unigene18235_At_Mix	1.21209	Up	1.98711	Up	2.59859	Up	-	-
Unigene25126_At_Mix	-1.5081	Down	-1.20539	Down	-2.24694	Down	-	-
CL4578.Contig1_At_Mix	-1.25277	Down	-2.10984	Down	-1.52195	Down	gi|695069871|ref|XP_009381940.1|/9.1e-55/PREDICTED: eukaryotic translation initiation factor 4G-like isoform X1 [Musa acuminata subsp. malaccensis]	K03260|1|1.4e-55|218.0|mus:103970037|translation initiation factor 4G
Unigene24265_At_Mix	1.72199	Up	2.19448	Up	2.21902	Up	gi|695012080|ref|XP_009392783.1|/1.3e-232/PREDICTED: ent-kaurenoic acid oxidase 1-like [Musa acuminata subsp. malaccensis]	K04123|1|2.0e-233|810.1|mus:103978651|ent-kaurenoic acid hydroxylase [EC:1.14.13.79]
CL5198.Contig1_At_Mix	1.70064	Up	2.60559	Up	2.78279	Up	gi|695020259|ref|XP_009397175.1|/3.6e-132/PREDICTED: neuroguidin isoform X1 [Musa acuminata subsp. malaccensis]	K14765|1|5.5e-133|476.1|mus:103982091|U3 small nucleolar ribonucleoprotein protein LCP5
CL2057.Contig1_At_Mix	1.53316	Up	1.40887	Up	1.23987	Up	gi|695070304|ref|XP_009382174.1|/1.1e-295/PREDICTED: xyloglucan galactosyltransferase KATAMARI1 homolog [Musa acuminata subsp. malaccensis]	K16911|1|5.8e-84|313.9|sind:105160724|ATP-dependent RNA helicase DDX21 [EC:3.6.4.13]
Unigene37676_At_Mix	-1.89257	Down	-1.1239	Down	-2.45763	Down	gi|695007068|ref|XP_009390065.1|/3.1e-22/PREDICTED: uncharacterized protein LOC103976550 isoform X1 [Musa acuminata subsp. malaccensis]	K10896|1|4.8e-23|108.6|mus:103976550|fanconi anemia group M protein
CL6749.Contig2_At_Mix	-1.7456	Down	-2.3745	Down	-2.90833	Down	gi|695021147|ref|XP_009397653.1|/7.8e-168/PREDICTED: putative lipase YOR059C [Musa acuminata subsp. malaccensis]	-
Unigene31007_At_Mix	-1.87761	Down	-1.42302	Down	-1.08225	Down	gi|695058476|ref|XP_009417554.1|/2.3e-106/PREDICTED: U-box domain-containing protein 19-like [Musa acuminata subsp. malaccensis]	K08332|1|4.7e-43|176.8|smo:SELMODRAFT_51906|vacuolar protein 8
Unigene10339_At_Mix	-2.20367	Down	-4.12566	Down	-1.49503	Down	-	-
Unigene24928_At_Mix	1.52474	Up	2.60523	Up	2.91052	Up	-	-
Unigene6778_At_Mix	2.76959	Up	2.67903	Up	1.86748	Up	gi|695020166|ref|XP_009397122.1|/9.4e-31/PREDICTED: glycine-rich cell wall structural protein 1.8-like [Musa acuminata subsp. malaccensis]	K12741|1|3.8e-16|85.9|thj:104818345|heterogeneous nuclear ribonucleoprotein A1/A3;K13098|4|1.1e-15|84.3|egr:104432617|RNA-binding protein FUS
CL9453.Contig2_At_Mix	-1.49503	Down	-4.28613	Down	-4.49912	Down	gi|695044842|ref|XP_009410191.1|/1.9e-27/PREDICTED: UPF0057 membrane protein At4g30660-like [Musa acuminata subsp. malaccensis]	-
CL2181.Contig2_At_Mix	2.77116	Up	3.9076	Up	3.75666	Up	gi|727452714|ref|XP_010508175.1|/1.9e-11/PREDICTED: probable protein S-acyltransferase 14 [Camelina sativa]	K20028|1|6.3e-12|71.6|mus:103975736|palmitoyltransferase ZDHHC2/15/20 [EC:2.3.1.225]
CL1014.Contig1_At_Mix	-1.80339	Down	-1.32392	Down	-1.07756	Down	gi|694998632|ref|XP_009405489.1|/1.7e-24/PREDICTED: uncharacterized protein LOC103988629 [Musa acuminata subsp. malaccensis]	-
Unigene11953_At_Mix	1.63394	Up	2.05733	Up	1.82764	Up	-	-
CL1115.Contig4_At_Mix	-1.15403	Down	-1.15184	Down	-1.31115	Down	-	-
CL7225.Contig1_At_Mix	-1.28951	Down	1.23988	Up	1.01531	Up	gi|695041687|ref|XP_009408459.1|/8.3e-21/PREDICTED: tubulin alpha-3 chain-like [Musa acuminata subsp. malaccensis]	K07374|1|1.3e-21|103.6|mus:103990894|tubulin alpha
Unigene11159_At_Mix	1.23786	Up	1.96382	Up	2.30413	Up	gi|743775293|ref|XP_010918025.1|/3.7e-100/PREDICTED: uncharacterized protein LOC105042490 isoform X1 [Elaeis guineensis]	-
Unigene8953_At_Mix	-1.05306	Down	-4.24312	Down	-4.41554	Down	-	-
Unigene9926_At_Mix	-1.175	Down	-3.65496	Down	-4.31211	Down	gi|456061554|ref|YP_007475702.1|/1.6e-43/ribosomal protein S14 [Zingiber spectabile]	K02954|1|3.1e-39|162.5|csv:3429308|small subunit ribosomal protein S14
Unigene3744_At_Mix	-1.09971	Down	-1.5429	Down	-1.28639	Down	gi|695027695|ref|XP_009401198.1|/1.1e-16/PREDICTED: uncharacterized protein LOC103985271 [Musa acuminata subsp. malaccensis]	-
Unigene31153_At_Mix	-2.4655	Down	-2.24524	Down	-2.28078	Down	gi|570699941|ref|YP_008992338.1|/1.1e-07/hypothetical protein Salmi_Mp074 (mitochondrion) [Salvia miltiorrhiza]	-
CL8841.Contig1_At_Mix	1.35097	Up	3.45701	Up	3.71473	Up	gi|694998858|ref|XP_009406248.1|/5.3e-54/PREDICTED: transcription factor PIF1-like [Musa acuminata subsp. malaccensis]	K16189|1|4.0e-30|134.4|pop:POPTR_0002s05630g|phytochrome-interacting factor 4;K12126|5|2.7e-26|121.7|sind:105169008|phytochrome-interacting factor 3
Unigene23964_At_Mix	-3.0389	Down	-2.77447	Down	-3.46661	Down	gi|527207786|gb|EPS72962.1|/3.2e-27/hypothetical protein M569_01793, partial [Genlisea aurea]	-
Unigene23009_At_Mix	2.20716	Up	2.94596	Up	2.92376	Up	-	-
CL6864.Contig2_At_Mix	-6.65176	Down	-6.01995	Down	-5.79822	Down	gi|571457752|ref|XP_006580873.1|/3.2e-70/PREDICTED: histone H3-like centromeric protein CSE4 [Glycine max]	K11253|1|4.8e-71|269.2|gmx:100779059|histone H3
CL7235.Contig1_At_Mix	1.16214	Up	1.13635	Up	1.16497	Up	-	-
Unigene21194_At_Mix	1.28861	Up	2.06047	Up	2.52328	Up	-	-
Unigene10699_At_Mix	5.13578	Up	4.08597	Up	3.30666	Up	-	-
Unigene11823_At_Mix	-1.77323	Down	-1.69661	Down	-1.37137	Down	gi|695014425|ref|XP_009394036.1|/1.2e-27/PREDICTED: putative disease resistance protein RGA1 [Musa acuminata subsp. malaccensis]	K19613|1|7.8e-11|68.6|egu:105040091|leucine-rich repeat protein SHOC2
CL410.Contig2_At_Mix	1.17877	Up	1.9568	Up	2.18062	Up	gi|695063849|ref|XP_009420446.1|/1.2e-73/PREDICTED: ABC transporter F family member 1-like [Musa acuminata subsp. malaccensis]	K06185|1|1.8e-74|280.0|mus:104000186|ATP-binding cassette, subfamily F, member 2
Unigene34913_At_Mix	1.22877	Up	1.44931	Up	1.19281	Up	gi|695050882|ref|XP_009413447.1|/4.7e-25/PREDICTED: ubiquitin-like modifier-activating enzyme 5 [Musa acuminata subsp. malaccensis]	K12164|1|7.1e-26|117.9|mus:103994744|ubiquitin-like modifier-activating enzyme 5
Unigene16893_At_Mix	-1.03752	Down	-1.74597	Down	-1.91978	Down	gi|695010244|ref|XP_009391788.1|/6.6e-25/PREDICTED: probable LRR receptor-like serine/threonine-protein kinase At4g26540 [Musa acuminata subsp. malaccensis]	K04733|1|2.6e-10|65.9|vra:106779893|interleukin-1 receptor-associated kinase 4 [EC:2.7.11.1];K17422|2|3.4e-10|65.5|mtr:MTR_5g045910|large subunit ribosomal protein L41;K04730|5|1.3e-09|63.5|sot:102599117|interleukin-1 receptor-associated kinase 1 [EC:2.7.11.1]
CL792.Contig1_At_Mix	1.80039	Up	1.49426	Up	1.71067	Up	gi|695051763|ref|XP_009413918.1|/1.7e-139/PREDICTED: rRNA-processing protein EFG1-like [Musa acuminata subsp. malaccensis]	-
Unigene11562_At_Mix	-2.38037	Down	-3.1216	Down	-3.96434	Down	-	-
Unigene6172_At_Mix	-1.88322	Down	-1.92731	Down	-1.08208	Down	gi|700188736|gb|KGN43969.1|/1.7e-29/hypothetical protein Csa_7G075020 [Cucumis sativus]	-
CL7478.Contig2_At_Mix	1.2229	Up	2.52279	Up	2.48213	Up	gi|695052200|ref|XP_009414151.1|/1.3e-34/PREDICTED: BRCT domain-containing protein At4g02110 [Musa acuminata subsp. malaccensis]	K10728|1|2.0e-35|150.6|mus:103995312|topoisomerase (DNA) II binding protein 1
Unigene33763_At_Mix	-2.5807	Down	-2.55539	Down	-1.28714	Down	gi|695045309|ref|XP_009410441.1|/1.4e-13/PREDICTED: protein ZINC INDUCED FACILITATOR-LIKE 1-like [Musa acuminata subsp. malaccensis]	-
Unigene15104_At_Mix	1.40555	Up	2.3703	Up	2.19131	Up	-	-
Unigene8259_At_Mix	-1.56169	Down	-1.50511	Down	-2.11809	Down	gi|695039769|ref|XP_009407434.1|/4.8e-73/PREDICTED: probable galacturonosyltransferase-like 2 [Musa acuminata subsp. malaccensis]	-
Unigene9746_At_Mix	1.52575	Up	1.28352	Up	1.85357	Up	-	-
Unigene14287_At_Mix	-3.51907	Down	-7.74147	Down	-3.46845	Down	gi|695017923|ref|XP_009395906.1|/9.2e-10/PREDICTED: probable inorganic phosphate transporter 1-10 [Musa acuminata subsp. malaccensis]	K08176|1|1.4e-10|66.6|mus:103981047|MFS transporter, PHS family, inorganic phosphate transporter
CL5784.Contig2_At_Mix	-1.42004	Down	-3.04964	Down	-3.04672	Down	gi|695075230|ref|XP_009384846.1|/1.6e-186/PREDICTED: nematode resistance protein-like HSPRO2 [Musa acuminata subsp. malaccensis]	K05747|1|1.7e-07|59.3|bvg:104900765|Wiskott-Aldrich syndrome protein;K02184|2|8.4e-07|57.0|rcu:8263389|formin 2
Unigene30594_At_Mix	-2.46578	Down	-1.11337	Down	-1.8485	Down	gi|695065817|ref|XP_009379776.1|/2.1e-20/PREDICTED: uncharacterized protein LOC103968342 isoform X1 [Musa acuminata subsp. malaccensis]	-
CL7691.Contig4_At_Mix	1.83662	Up	-1.72532	Down	-2.44695	Down	gi|695078499|ref|XP_009386637.1|/1.8e-182/PREDICTED: uncharacterized protein YNL011C [Musa acuminata subsp. malaccensis]	K01365|1|2.9e-153|543.9|tcc:TCM_029716|cathepsin L [EC:3.4.22.15]
Unigene29030_At_Mix	-2.53557	Down	-1.53905	Down	-2.05611	Down	gi|743774405|ref|XP_010917554.1|/2.7e-19/PREDICTED: squamosa promoter-binding-like protein 18 [Elaeis guineensis]	-
Unigene31291_At_Mix	-7.35462	Down	-3.23914	Down	-2.31022	Down	gi|695025691|ref|XP_009400107.1|/6.8e-17/PREDICTED: probable inactive leucine-rich repeat receptor-like protein kinase At5g20690 [Musa acuminata subsp. malaccensis]	K04730|1|4.5e-13|75.1|gra:105790163|interleukin-1 receptor-associated kinase 1 [EC:2.7.11.1]
Unigene17050_At_Mix	1.63206	Up	1.0206	Up	1.10463	Up	gi|33465457|gb|AAP75621.1|/9.7e-43/syntaxin [Hordeum vulgare subsp. vulgare]	K08486|1|5.4e-54|212.6|mus:103989550|syntaxin 1B/2/3
Unigene27027_At_Mix	-1.29348	Down	-2.88799	Down	-1.80969	Down	-	-
Unigene23965_At_Mix	-2.17927	Down	-3.92651	Down	-2.63583	Down	-	-
Unigene22435_At_Mix	2.51495	Up	2.45528	Up	2.77887	Up	gi|695054993|ref|XP_009415648.1|/5.0e-07/PREDICTED: pentatricopeptide repeat-containing protein At5g65570 [Musa acuminata subsp. malaccensis]	-
Unigene37387_At_Mix	1.68419	Up	2.63768	Up	3.28073	Up	gi|695028760|ref|XP_009401770.1|/4.5e-73/PREDICTED: probable methyltransferase PMT13 [Musa acuminata subsp. malaccensis]	-
CL8718.Contig1_At_Mix	-1.5502	Down	1.94737	Up	2.33768	Up	gi|695024856|ref|XP_009399660.1|/6.1e-267/PREDICTED: aldehyde dehydrogenase family 2 member B7, mitochondrial-like [Musa acuminata subsp. malaccensis]	K00128|1|9.2e-268|924.1|mus:103983997|aldehyde dehydrogenase (NAD+) [EC:1.2.1.3]
CL9282.Contig2_At_Mix	2.56682	Up	2.19902	Up	1.91329	Up	gi|695031006|ref|XP_009402996.1|/7.7e-38/PREDICTED: putative ion channel POLLUX-like 2 isoform X4 [Musa acuminata subsp. malaccensis]	-
Unigene36956_At_Mix	-3.02319	Down	-1.38576	Down	-2.97072	Down	-	-
Unigene32366_At_Mix	1.22022	Up	2.05098	Up	1.16485	Up	gi|695051849|ref|XP_009413966.1|/7.2e-18/PREDICTED: pathogenesis-related homeodomain protein isoform X1 [Musa acuminata subsp. malaccensis]	-
CL1716.Contig2_At_Mix	2.11917	Up	2.33787	Up	2.78427	Up	gi|695065989|ref|XP_009379868.1|/2.9e-27/PREDICTED: uncharacterized protein LOC103968400 [Musa acuminata subsp. malaccensis]	-
CL2969.Contig3_At_Mix	1.23217	Up	1.96914	Up	1.99905	Up	-	-
CL2326.Contig13_At_Mix	-2.40644	Down	-1.42889	Down	-1.12835	Down	gi|695004617|ref|XP_009388724.1|/5.4e-51/PREDICTED: zinc finger protein CONSTANS-LIKE 1 isoform X2 [Musa acuminata subsp. malaccensis]	K03539|1|4.3e-08|61.2|egu:105046161|ribonuclease P/MRP protein subunit RPP1 [EC:3.1.26.5]
CL2349.Contig2_At_Mix	1.35028	Up	1.86388	Up	2.14464	Up	gi|695064474|ref|XP_009420786.1|/3.4e-19/PREDICTED: ORM1-like protein 2 [Musa acuminata subsp. malaccensis]	-
CL4630.Contig1_At_Mix	1.76762	Up	2.19043	Up	3.09732	Up	-	-
Unigene16807_At_Mix	-1.89287	Down	-1.42626	Down	-1.50853	Down	gi|695064289|ref|XP_009420683.1|/1.6e-21/PREDICTED: uncharacterized protein LOC104000380 [Musa acuminata subsp. malaccensis]	-
CL2326.Contig6_At_Mix	-1.46632	Down	-3.35669	Down	-1.47107	Down	gi|695020760|ref|XP_009397443.1|/1.5e-72/PREDICTED: uncharacterized protein LOC103982280 isoform X1 [Musa acuminata subsp. malaccensis]	K03539|1|2.5e-08|62.0|egu:105046161|ribonuclease P/MRP protein subunit RPP1 [EC:3.1.26.5]
Unigene14536_At_Mix	-1.32679	Down	-1.14724	Down	-1.87401	Down	-	-
Unigene34963_At_Mix	1.63865	Up	1.53157	Up	1.37693	Up	gi|695066267|ref|XP_009380019.1|/4.1e-54/PREDICTED: phosphoinositide phosphatase SAC3-like [Musa acuminata subsp. malaccensis]	-
Unigene24950_At_Mix	1.48054	Up	1.86825	Up	1.58605	Up	gi|695062697|ref|XP_009419828.1|/2.3e-20/PREDICTED: ABSCISIC ACID-INSENSITIVE 5-like protein 3 isoform X1 [Musa acuminata subsp. malaccensis]	K14432|1|3.5e-21|103.2|mus:103999724|ABA responsive element binding factor
Unigene31150_At_Mix	-1.63451	Down	-2.37693	Down	-4.31667	Down	-	-
CL4822.Contig1_At_Mix	-1.54497	Down	-1.64127	Down	-1.24588	Down	gi|695001131|ref|XP_009414712.1|/6.5e-240/PREDICTED: probable RNA polymerase II transcription factor B subunit 1-1 [Musa acuminata subsp. malaccensis]	K03141|1|9.9e-241|834.7|mus:103995750|transcription initiation factor TFIIH subunit 1
CL1546.Contig1_At_Mix	-1.45859	Down	1.09818	Up	1.39199	Up	gi|695022644|ref|XP_009398458.1|/1.3e-291/PREDICTED: tRNA-dihydrouridine(47) synthase [NAD(P)(+)]-like [Musa acuminata subsp. malaccensis]	K05544|1|2.0e-292|1006.5|mus:103983045|tRNA-dihydrouridine synthase 3 [EC:1.3.1.89]
Unigene18643_At_Mix	-3.50758	Down	-3.43262	Down	-2.95504	Down	gi|695051387|ref|XP_009413717.1|/4.2e-18/PREDICTED: uncharacterized protein LOC103994969 [Musa acuminata subsp. malaccensis]	-
CL9258.Contig1_At_Mix	-1.1543	Down	-1.58946	Down	-1.11294	Down	gi|694996567|ref|XP_009394652.1|/6.0e-31/PREDICTED: uncharacterized protein LOC103980089 [Musa acuminata subsp. malaccensis]	-
CL3939.Contig2_At_Mix	2.34227	Up	1.62703	Up	1.47256	Up	gi|695056755|ref|XP_009416614.1|/1.1e-79/PREDICTED: F-box protein At1g70590 isoform X1 [Musa acuminata subsp. malaccensis]	K14026|1|2.5e-10|67.8|csl:COCSUDRAFT_47138|SEL1 protein
CL8433.Contig2_At_Mix	-3.89828	Down	-8.12067	Down	-3.84765	Down	-	-
Unigene32856_At_Mix	1.20992	Up	1.93178	Up	2.55274	Up	-	-
Unigene19518_At_Mix	2.03747	Up	3.05768	Up	3.74246	Up	gi|672124117|ref|XP_008785436.1|/2.1e-12/PREDICTED: alpha-glucan phosphorylase, H isozyme [Phoenix dactylifera]	K00688|1|3.2e-13|75.9|pda:103704066|starch phosphorylase [EC:2.4.1.1]
Unigene38113_At_Mix	-2.00462	Down	1.38417	Up	1.21182	Up	-	-
CL818.Contig4_At_Mix	2.57452	Up	1.56166	Up	1.564	Up	gi|695058568|ref|XP_009417603.1|/1.1e-104/PREDICTED: probable 2-oxoglutarate/Fe(II)-dependent dioxygenase [Musa acuminata subsp. malaccensis]	K18054|1|7.7e-45|182.6|bdi:100823703|2'-deoxymugineic-acid 2'-dioxygenase / mugineic-acid 3-dioxygenase [EC:1.14.11.24 1.14.11.25]
Unigene36027_At_Mix	-1.63741	Down	-2.29577	Down	-1.89612	Down	gi|695059243|ref|XP_009417973.1|/7.6e-16/PREDICTED: protein EARLY RESPONSIVE TO DEHYDRATION 15-like [Musa acuminata subsp. malaccensis]	-
CL5344.Contig1_At_Mix	-1.31038	Down	-3.15189	Down	-2.96711	Down	-	-
Unigene25165_At_Mix	-1.78602	Down	-4.24615	Down	-4.06163	Down	gi|944221365|gb|KQK85812.1|/6.0e-60/hypothetical protein SETIT_020788mg, partial [Setaria italica]	K02886|1|1.4e-29|130.6|cam:6797528|large subunit ribosomal protein L2
Unigene37965_At_Mix	2.75968	Up	2.76477	Up	2.31326	Up	-	-
Unigene9035_At_Mix	-2.03976	Down	-1.25058	Down	-1.00531	Down	gi|695004130|ref|XP_009388464.1|/2.3e-16/PREDICTED: uncharacterized protein LOC103975273 [Musa acuminata subsp. malaccensis]	-
CL1190.Contig2_At_Mix	-6.92283	Down	-6.92283	Down	1.13966	Up	-	-
Unigene40065_At_Mix	-1.47992	Down	-3.20076	Down	-1.43995	Down	-	-
Unigene8466_At_Mix	-1.56333	Down	-4.0039	Down	-2.83051	Down	gi|695058995|ref|XP_009417836.1|/5.1e-07/PREDICTED: uncharacterized protein LOC103998168 [Musa acuminata subsp. malaccensis]	-
Unigene38915_At_Mix	-1.46583	Down	-2.97303	Down	-1.97973	Down	-	-
Unigene4523_At_Mix	-1.24495	Down	-1.37572	Down	-1.10589	Down	gi|695069182|ref|XP_009381561.1|/3.0e-45/PREDICTED: vegetative cell wall protein gp1-like [Musa acuminata subsp. malaccensis]	-
CL3189.Contig1_At_Mix	3.06488	Up	3.25217	Up	3.35614	Up	gi|743876228|ref|XP_010907534.1|/6.3e-28/PREDICTED: transmembrane protein 256 homolog [Elaeis guineensis]	K01881|1|4.2e-08|60.1|gsl:Gasu_24190|prolyl-tRNA synthetase [EC:6.1.1.15]
CL6870.Contig1_At_Mix	-1.08927	Down	-2.29593	Down	-1.51833	Down	-	-
Unigene23326_At_Mix	-1.7497	Down	-3.66059	Down	-3.53819	Down	gi|296089267|emb|CBI39039.3|/9.6e-09/unnamed protein product [Vitis vinifera]	-
Unigene9539_At_Mix	-1.27525	Down	-1.32518	Down	-3.55368	Down	gi|695031981|ref|XP_009403519.1|/2.2e-26/PREDICTED: uncharacterized protein LOC103987057 [Musa acuminata subsp. malaccensis]	-
CL783.Contig2_At_Mix	1.16469	Up	1.41455	Up	1.55058	Up	gi|695041408|ref|XP_009408310.1|/5.7e-77/PREDICTED: uncharacterized protein LOC103990774 isoform X3 [Musa acuminata subsp. malaccensis]	-
CL181.Contig1_At_Mix	-7.28848	Down	-7.28848	Down	-7.28848	Down	gi|763811921|gb|KJB78773.1|/6.8e-12/hypothetical protein B456_013G018300 [Gossypium raimondii]	-
CL8344.Contig2_At_Mix	1.03684	Up	2.05041	Up	1.73448	Up	gi|695048503|ref|XP_009412164.1|/6.6e-111/PREDICTED: transmembrane protein 184B-like [Musa acuminata subsp. malaccensis]	-
CL4834.Contig2_At_Mix	-1.2571	Down	-2.14668	Down	-2.41275	Down	-	-
CL1992.Contig3_At_Mix	-1.00872	Down	-1.74056	Down	-1.0989	Down	gi|695032478|ref|XP_009403788.1|/2.2e-07/PREDICTED: chaperone protein ClpC1, chloroplastic [Musa acuminata subsp. malaccensis]	K03696|1|3.4e-08|58.9|mus:103987263|ATP-dependent Clp protease ATP-binding subunit ClpC
CL3723.Contig2_At_Mix	-2.1416	Down	-1.97167	Down	-1.60554	Down	gi|695046323|ref|XP_009410987.1|/3.4e-19/PREDICTED: neurogenic locus notch homolog protein 3 [Musa acuminata subsp. malaccensis]	-
Unigene39250_At_Mix	-1.53677	Down	-2.6185	Down	-3.37627	Down	-	-
CL6269.Contig2_At_Mix	1.38264	Up	1.59417	Up	1.66688	Up	gi|695050503|ref|XP_009413241.1|/1.2e-123/PREDICTED: uncharacterized protein LOC103994591 [Musa acuminata subsp. malaccensis]	-
Unigene16759_At_Mix	-1.31453	Down	1.24563	Up	1.53828	Up	gi|734336489|gb|KHN08215.1|/3.5e-40/Phosphoenolpyruvate carboxykinase [ATP] [Glycine soja]	K01610|1|5.3e-41|167.9|gmx:100781710|phosphoenolpyruvate carboxykinase (ATP) [EC:4.1.1.49]
CL6670.Contig2_At_Mix	1.19437	Up	1.61473	Up	2.20454	Up	-	-
Unigene31744_At_Mix	-2.21791	Down	-1.56156	Down	-1.14155	Down	-	-
Unigene35531_At_Mix	-1.16817	Down	-1.26275	Down	-1.67181	Down	gi|695071590|ref|XP_009382876.1|/1.2e-34/PREDICTED: LOW QUALITY PROTEIN: uncharacterized protein LOC103970707 [Musa acuminata subsp. malaccensis]	K06910|1|1.9e-35|149.8|mus:103970707|uncharacterized protein
Unigene31940_At_Mix	-3.05259	Down	-1.31849	Down	-1.34012	Down	-	-
CL5331.Contig1_At_Mix	2.94228	Up	3.08246	Up	2.94228	Up	gi|695075427|ref|XP_009384948.1|/1.7e-84/PREDICTED: uncharacterized protein LOC103972359 isoform X5 [Musa acuminata subsp. malaccensis]	K20283|1|7.1e-06|53.9|adu:107477266|golgin subfamily A member 4
Unigene21028_At_Mix	-1.06545	Down	-1.31395	Down	-1.35057	Down	-	-
CL9612.Contig1_At_Mix	1.86274	Up	3.42948	Up	3.20357	Up	gi|695004623|ref|XP_009388727.1|/6.6e-129/PREDICTED: uncharacterized protein LOC103975479 [Musa acuminata subsp. malaccensis]	-
Unigene14685_At_Mix	-2.53874	Down	-1.6258	Down	-2.02937	Down	gi|695011934|ref|XP_009392704.1|/5.1e-31/PREDICTED: calcium-transporting ATPase 1, endoplasmic reticulum-type-like [Musa acuminata subsp. malaccensis]	K01537|1|7.7e-32|137.5|mus:103978589|Ca2+-transporting ATPase [EC:3.6.3.8]
Unigene2574_At_Mix	-2.56741	Down	-3.17119	Down	-2.52869	Down	gi|195656003|gb|ACG47469.1|/4.0e-06/hypothetical protein [Zea mays]	-
Unigene21866_At_Mix	-2.90578	Down	-3.82517	Down	-1.39453	Down	gi|695026061|ref|XP_009400305.1|/1.1e-19/PREDICTED: uncharacterized protein LOC103984519 [Musa acuminata subsp. malaccensis]	-
Unigene3319_At_Mix	-3.03088	Down	-1.97643	Down	-7.14636	Down	gi|695009430|ref|XP_009391350.1|/1.2e-13/PREDICTED: uncharacterized protein LOC103977529 [Musa acuminata subsp. malaccensis]	-
CL7811.Contig1_At_Mix	-1.14542	Down	-1.74377	Down	-1.73268	Down	-	-
Unigene28351_At_Mix	-1.03591	Down	-3.63582	Down	-3.2435	Down	-	-
Unigene33790_At_Mix	2.695	Up	1.61492	Up	1.38702	Up	-	-
Unigene17719_At_Mix	-1.0596	Down	-3.17994	Down	-2.03587	Down	-	-
Unigene22428_At_Mix	-1.06221	Down	-7.50515	Down	-3.25722	Down	-	-
Unigene9006_At_Mix	2.21766	Up	1.79215	Up	2.39043	Up	-	-
Unigene16502_At_Mix	1.21765	Up	1.68376	Up	1.43664	Up	gi|901801105|gb|KMZ61139.1|/5.8e-271/Nucleobase ascorbate transporter [Zostera marina]	K14611|1|1.8e-269|929.9|pxb:103954975|solute carrier family 23 (nucleobase transporter), member 1/2
Unigene35632_At_Mix	-1.01157	Down	-2.94845	Down	-2.70782	Down	-	-
CL4650.Contig1_At_Mix	2.40541	Up	1.82045	Up	1.77184	Up	gi|695040308|ref|XP_009407726.1|/6.2e-76/PREDICTED: probable receptor-like protein kinase At1g49730 [Musa acuminata subsp. malaccensis]	K04730|1|1.6e-23|111.3|cic:CICLE_v100118931m|interleukin-1 receptor-associated kinase 1 [EC:2.7.11.1];K13459|3|1.5e-21|104.8|jcu:105634805|disease resistance protein RPS2
CL2077.Contig7_At_Mix	1.01995	Up	1.52458	Up	1.14479	Up	gi|695048630|ref|XP_009412228.1|/1.3e-151/PREDICTED: zinc finger CCCH domain-containing protein 59 [Musa acuminata subsp. malaccensis]	-
CL3628.Contig3_At_Mix	1.87669	Up	1.68214	Up	2.60921	Up	gi|695044280|ref|XP_009409882.1|/1.2e-216/PREDICTED: serine/threonine protein phosphatase 2A 57 kDa regulatory subunit B' alpha isoform-like [Musa acuminata subsp. malaccensis]	K11584|1|1.8e-217|757.3|mus:103992038|serine/threonine-protein phosphatase 2A regulatory subunit B'
CL8129.Contig1_At_Mix	-2.28109	Down	-1.70595	Down	-1.02173	Down	-	-
Unigene35434_At_Mix	1.1616	Up	2.87035	Up	3.00931	Up	-	-
Unigene22402_At_Mix	-1.36035	Down	-3.36383	Down	-2.40626	Down	-	-
CL7979.Contig2_At_Mix	-1.99084	Down	-1.93707	Down	1.73605	Up	-	-
Unigene32073_At_Mix	-2.20926	Down	-3.08766	Down	-2.93299	Down	gi|372450219|ref|YP_005090371.1|/8.7e-60/ribosomal protein L2 (mitochondrion) [Phoenix dactylifera]	K02886|1|6.2e-10|65.9|mtr:MTR_0002s0350|large subunit ribosomal protein L2
CL665.Contig3_At_Mix	1.72292	Up	-1.21988	Down	1.19736	Up	gi|695021728|ref|XP_009397962.1|/3.8e-74/PREDICTED: uncharacterized transporter YBR287W-like [Musa acuminata subsp. malaccensis]	K07088|1|5.7e-75|282.3|mus:103982695|uncharacterized protein
Unigene18826_At_Mix	-1.40094	Down	-1.32193	Down	-1.34013	Down	gi|695056777|ref|XP_009416626.1|/8.6e-16/PREDICTED: centromere-associated protein E-like isoform X2 [Musa acuminata subsp. malaccensis]	-
CL3959.Contig2_At_Mix	1.57693	Up	1.16278	Up	2.39384	Up	gi|743774716|ref|XP_010917721.1|/2.2e-38/PREDICTED: probable receptor-like protein kinase At5g56460 [Elaeis guineensis]	K04733|1|1.8e-13|77.4|vra:106773591|interleukin-1 receptor-associated kinase 4 [EC:2.7.11.1]
Unigene30593_At_Mix	-8.37938	Down	-2.71641	Down	-1.75977	Down	-	-
Unigene37500_At_Mix	-2.56004	Down	-2.23281	Down	-1.50256	Down	-	-
Unigene16097_At_Mix	-1.26075	Down	-1.7528	Down	-2.46597	Down	gi|743846630|ref|XP_011027786.1|/1.9e-15/PREDICTED: ethylene-responsive transcription factor 4 [Populus euphratica]	K09286|1|2.1e-14|80.5|eus:EUTSA_v10003431mg|EREBP-like factor
Unigene36715_At_Mix	-2.01964	Down	-2.15376	Down	-1.31082	Down	-	-
Unigene30969_At_Mix	-1.45208	Down	-4.18309	Down	-5.13914	Down	-	-
CL2665.Contig5_At_Mix	-5.08746	Down	-3.22497	Down	-1.714	Down	gi|695026256|ref|XP_009400415.1|/1.2e-269/PREDICTED: ABC transporter G family member 11-like [Musa acuminata subsp. malaccensis]	K05681|1|1.1e-158|562.0|smo:SELMODRAFT_10835|ATP-binding cassette, subfamily G (WHITE), member 2
CL2537.Contig6_At_Mix	1.03457	Up	1.03351	Up	1.34033	Up	gi|695072365|ref|XP_009383301.1|/8.4e-137/PREDICTED: transcription initiation factor TFIID subunit 15b [Musa acuminata subsp. malaccensis]	K13098|1|1.3e-137|491.1|mus:103971079|RNA-binding protein FUS
Unigene5024_At_Mix	-2.10464	Down	-1.45161	Down	-2.51176	Down	gi|743780299|ref|XP_010920473.1|/1.9e-26/PREDICTED: actin-depolymerizing factor-like [Elaeis guineensis]	K05765|1|2.8e-27|123.2|egu:105044319|cofilin
Unigene38700_At_Mix	-1.78581	Down	-4.22833	Down	-2.74554	Down	gi|947062992|gb|KRH12253.1|/2.9e-20/hypothetical protein GLYMA_15G162400 [Glycine max]	K18327|1|1.3e-09|63.9|bna:106404432|RNA exonuclease 4 [EC:3.1.-.-];K17982|2|4.7e-07|55.5|egr:104442660|geranyllinalool synthase [EC:4.2.3.144]
CL8050.Contig3_At_Mix	1.15357	Up	3.02462	Up	3.41602	Up	gi|695005240|ref|XP_009389064.1|/7.6e-196/PREDICTED: patatin-like protein 6 [Musa acuminata subsp. malaccensis]	K13412|1|1.0e-06|56.6|dosa:Os05t0491900-00|calcium-dependent protein kinase [EC:2.7.11.1]
CL4836.Contig1_At_Mix	-1.11947	Down	-1.05279	Down	-1.36639	Down	gi|695061614|ref|XP_009419246.1|/5.0e-94/PREDICTED: RNA-binding protein 25 isoform X3 [Musa acuminata subsp. malaccensis]	K12822|1|7.6e-95|348.6|mus:103999267|RNA-binding protein 25
Unigene26183_At_Mix	-1.58629	Down	-1.68298	Down	-1.19028	Down	gi|695044388|ref|XP_009409941.1|/1.3e-11/PREDICTED: protein NRT1/ PTR FAMILY 7.2-like isoform X2 [Musa acuminata subsp. malaccensis]	K14638|1|5.0e-08|58.5|pda:103706387|solute carrier family 15 (peptide/histidine transporter), member 3/4
Unigene4512_At_Mix	-4.34952	Down	-3.34952	Down	-2.659	Down	gi|695025344|ref|XP_009399922.1|/6.7e-21/PREDICTED: NAC domain-containing protein 68-like [Musa acuminata subsp. malaccensis]	-
CL6866.Contig2_At_Mix	1.2402	Up	1.31774	Up	1.97982	Up	gi|695034683|ref|XP_009404804.1|/1.3e-148/PREDICTED: UDP-D-apiose/UDP-D-xylose synthase 2-like [Musa acuminata subsp. malaccensis]	K12449|1|1.9e-149|530.4|mus:103988034|UDP-apiose/xylose synthase
Unigene17425_At_Mix	-2.15166	Down	-3.97269	Down	-2.52203	Down	gi|695065337|ref|XP_009421254.1|/1.5e-48/PREDICTED: glucan endo-1,3-beta-glucosidase 11-like [Musa acuminata subsp. malaccensis]	K19891|1|6.7e-22|105.1|eus:EUTSA_v10004013mg|glucan endo-1,3-beta-glucosidase 1/2/3 [EC:3.2.1.39]
CL7197.Contig2_At_Mix	-1.36639	Down	-3.24761	Down	-3.8627	Down	gi|695059223|ref|XP_009417961.1|/6.8e-33/PREDICTED: uncharacterized protein LOC103998264 [Musa acuminata subsp. malaccensis]	-
Unigene33784_At_Mix	-1.80487	Down	-1.49341	Down	-1.08188	Down	-	-
Unigene6068_At_Mix	-1.05976	Down	-2.20998	Down	-1.95836	Down	-	-
Unigene29287_At_Mix	2.51748	Up	-2.28177	Down	-2.32484	Down	-	-
Unigene20507_At_Mix	7.5597	Up	7.52617	Up	7.76155	Up	-	-
CL4508.Contig1_At_Mix	-2.07845	Down	-2.22105	Down	-6.90288	Down	gi|695022196|ref|XP_009398217.1|/3.8e-263/PREDICTED: B3 domain-containing protein Os07g0563300-like [Musa acuminata subsp. malaccensis]	K09287|1|2.9e-13|79.3|eus:EUTSA_v10010019mg|RAV-like factor
CL2850.Contig2_At_Mix	1.97377	Up	3.00931	Up	2.01213	Up	gi|695017608|ref|XP_009395746.1|/0.0e+00/PREDICTED: neutral ceramidase-like [Musa acuminata subsp. malaccensis]	K12349|1|0.0e+00|1312.4|mus:103980936|neutral ceramidase [EC:3.5.1.23]
CL9096.Contig2_At_Mix	-7.80735	Down	-7.80735	Down	-7.80735	Down	-	-
Unigene24196_At_Mix	-2.63274	Down	-1.56861	Down	-1.02369	Down	gi|672209115|ref|XP_008780613.1|/8.8e-14/PREDICTED: uncharacterized protein LOC103700449, partial [Phoenix dactylifera]	-
Unigene14273_At_Mix	-1.45091	Down	-1.39993	Down	-2	Down	-	-
CL833.Contig2_At_Mix	7.49719	Up	7.20945	Up	8.7039	Up	-	-
CL6888.Contig4_At_Mix	1.01967	Up	1.31199	Up	2.47703	Up	gi|695048661|ref|XP_009412245.1|/8.5e-18/PREDICTED: NADP-specific glutamate dehydrogenase-like isoform X4 [Musa acuminata subsp. malaccensis]	K00262|1|1.3e-18|94.7|mus:103993783|glutamate dehydrogenase (NADP+) [EC:1.4.1.4]
Unigene37771_At_Mix	3.02237	Up	3.37752	Up	3.47109	Up	gi|695003754|ref|XP_009387203.1|/3.2e-24/PREDICTED: pentatricopeptide repeat-containing protein At2g13600-like [Musa acuminata subsp. malaccensis]	K17285|1|5.4e-08|58.2|aly:ARALYDRAFT_330113|selenium-binding protein 1;K15271|5|2.3e-06|52.8|egr:104423905|ATP-dependent DNA helicase HFM1/MER3 [EC:3.6.4.12]
Unigene26352_At_Mix	-2.60026	Down	-4.11963	Down	-2.15001	Down	-	-
Unigene27728_At_Mix	-1.34104	Down	-1.27707	Down	-1.47816	Down	gi|147804664|emb|CAN66637.1|/9.2e-23/hypothetical protein VITISV_011340 [Vitis vinifera]	K01738|1|2.2e-16|86.3|mdm:103401222|cysteine synthase A [EC:2.5.1.47];K02350|3|4.8e-16|85.1|mdm:103451319|DNA polymerase zeta [EC:2.7.7.7];K07198|4|6.3e-08|58.2|gmx:106797290|5'-AMP-activated protein kinase, catalytic alpha subunit [EC:2.7.11.11]
Unigene36399_At_Mix	1.94853	Up	2.98985	Up	3.66686	Up	gi|695008761|ref|XP_009390986.1|/6.0e-31/PREDICTED: probable LRR receptor-like serine/threonine-protein kinase At2g24230 [Musa acuminata subsp. malaccensis]	K13415|1|4.1e-16|85.1|obr:102714965|protein brassinosteroid insensitive 1 [EC:2.7.10.1 2.7.11.1]
Unigene16507_At_Mix	-1.89615	Down	-2.03167	Down	-1.78922	Down	gi|695052307|ref|XP_009414208.1|/3.5e-63/PREDICTED: EID1-like F-box protein 3 [Musa acuminata subsp. malaccensis]	K00430|1|3.8e-09|64.3|sbi:SORBI_06g021550|peroxidase [EC:1.11.1.7];K04730|4|5.1e-06|53.9|mus:103999700|interleukin-1 receptor-associated kinase 1 [EC:2.7.11.1];K15292|5|6.6e-06|53.5|gsl:Gasu_61540|syntaxin-binding protein 1
CL8793.Contig1_At_Mix	-2.48985	Down	-7.90489	Down	-2.22306	Down	gi|159479282|ref|XP_001697722.1|/2.1e-55/photosystem I reaction center subunit II, 20 kDa [Chlamydomonas reinhardtii]	K02692|1|4.0e-88|326.2|mus:103981814|photosystem I subunit II
Unigene4922_At_Mix	-1.47575	Down	-2.25416	Down	-1.08446	Down	-	-
CL9511.Contig1_At_Mix	-2.14171	Down	-2.62449	Down	-2.45703	Down	gi|695028393|ref|XP_009401571.1|/1.6e-16/PREDICTED: transcription factor bHLH150-like [Musa acuminata subsp. malaccensis]	-
CL266.Contig1_At_Mix	-1.7206	Down	-2.43054	Down	-2.85117	Down	gi|672160576|ref|XP_008800071.1|/9.1e-36/PREDICTED: ervatamin-B-like [Phoenix dactylifera]	K01365|1|4.5e-35|149.8|jcu:105649658|cathepsin L [EC:3.4.22.15]
Unigene5457_At_Mix	-1.31676	Down	-1.14764	Down	-1.2902	Down	gi|694998249|ref|XP_009403578.1|/7.9e-142/PREDICTED: carboxyvinyl-carboxyphosphonate phosphorylmutase, chloroplastic-like [Musa acuminata subsp. malaccensis]	K01637|1|3.9e-08|60.8|sbi:SORBI_02g035150|isocitrate lyase [EC:4.1.3.1]
Unigene26504_At_Mix	1.04444	Up	2.20423	Up	3.14291	Up	gi|695048677|ref|XP_009412253.1|/2.9e-251/PREDICTED: cellulose synthase-like protein G3 isoform X2 [Musa acuminata subsp. malaccensis]	K10999|1|4.9e-78|294.3|gmx:100786824|cellulose synthase A [EC:2.4.1.12];K00770|2|5.6e-74|280.8|bdi:100822931|1,4-beta-D-xylan synthase [EC:2.4.2.24]
CL9412.Contig1_At_Mix	-1.28285	Down	-1.87404	Down	-2.11846	Down	gi|695001532|ref|XP_009416708.1|/1.9e-47/PREDICTED: ATP synthase delta chain, chloroplastic-like [Musa acuminata subsp. malaccensis]	K02113|1|2.9e-48|194.1|mus:103997261|F-type H+-transporting ATPase subunit delta
CL85.Contig1_At_Mix	1.3262	Up	1.98927	Up	2.22239	Up	gi|695042874|ref|XP_009409108.1|/9.7e-170/PREDICTED: homeobox-leucine zipper protein ROC8-like [Musa acuminata subsp. malaccensis]	K09338|1|1.5e-170|600.9|mus:103991392|homeobox-leucine zipper protein
Unigene8113_At_Mix	1.05705	Up	1.40345	Up	2.03963	Up	-	-
Unigene13823_At_Mix	1.24143	Up	1.29559	Up	1.50498	Up	gi|672142068|ref|XP_008794884.1|/4.9e-27/PREDICTED: ureidoglycine aminohydrolase isoform X1 [Phoenix dactylifera]	K14977|1|7.4e-28|124.4|pda:103710779|(S)-ureidoglycine aminohydrolase [EC:3.5.3.26]
Unigene28724_At_Mix	-1.61143	Down	-6.78136	Down	-6.78136	Down	-	-
Unigene30273_At_Mix	-1.20606	Down	-1.76134	Down	-1.73529	Down	-	-
Unigene18383_At_Mix	-1.11652	Down	-1.62205	Down	-1.38501	Down	gi|695073183|ref|XP_009383746.1|/5.3e-07/PREDICTED: peptide chain release factor 1-like, mitochondrial [Musa acuminata subsp. malaccensis]	K02835|1|8.1e-08|57.8|mus:103971450|peptide chain release factor 1
CL8617.Contig1_At_Mix	2.36645	Up	2.45747	Up	2.1299	Up	gi|695004513|ref|XP_009388668.1|/6.8e-23/PREDICTED: uncharacterized protein LOC103975428 [Musa acuminata subsp. malaccensis]	-
Unigene21696_At_Mix	-1.60655	Down	-3.60404	Down	-4.63441	Down	-	-
Unigene34758_At_Mix	-1.94815	Down	-3.87471	Down	-3.49457	Down	-	-
Unigene20463_At_Mix	-9.68065	Down	-9.68065	Down	-2.30272	Down	-	-
CL7496.Contig1_At_Mix	3.14202	Up	2.6734	Up	1.48187	Up	gi|694996163|ref|XP_009392549.1|/4.2e-33/PREDICTED: uncharacterized protein LOC103978475 [Musa acuminata subsp. malaccensis]	K00430|1|7.4e-06|52.8|osa:4336295|peroxidase [EC:1.11.1.7]
CL3255.Contig3_At_Mix	-1.06423	Down	-4.25433	Down	-2.37065	Down	gi|695080725|ref|XP_009387842.1|/1.1e-17/PREDICTED: putative phagocytic receptor 1b [Musa acuminata subsp. malaccensis]	K17087|1|7.8e-08|57.8|zma:100284948|transmembrane 9 superfamily member 3;K17085|2|1.7e-07|56.6|ppp:PHYPADRAFT_216379|transmembrane 9 superfamily member 1
CL7790.Contig3_At_Mix	1.64669	Up	3.73637	Up	3.34306	Up	-	-
Unigene34726_At_Mix	-6.73245	Down	-2.7027	Down	-2.7027	Down	-	-
CL4963.Contig2_At_Mix	1.35576	Up	2.27049	Up	1.87669	Up	gi|694997458|ref|XP_009399468.1|/1.2e-192/PREDICTED: uncharacterized protein LOC103983867 [Musa acuminata subsp. malaccensis]	K20298|1|4.2e-44|181.0|sbi:SORBI_01g018790|vacuolar protein sorting-associated protein 52;K03006|2|1.4e-12|76.3|ppp:PHYPADRAFT_173475|DNA-directed RNA polymerase II subunit RPB1 [EC:2.7.7.6];K13680|4|7.2e-12|73.9|dosa:Os09t0572500-01|beta-mannan synthase [EC:2.4.1.32]
Unigene1733_At_Mix	-2.45504	Down	-1.57619	Down	-1.88035	Down	gi|695038693|ref|XP_009406864.1|/1.2e-14/PREDICTED: uncharacterized protein LOC103989668 [Musa acuminata subsp. malaccensis]	-
Unigene6247_At_Mix	-1.13128	Down	-2.02723	Down	-1.81792	Down	-	-
Unigene28377_At_Mix	-3.36763	Down	-2.6109	Down	-2.64065	Down	-	-
CL8905.Contig2_At_Mix	-2.56049	Down	-7.74371	Down	-2.20973	Down	gi|695031501|ref|XP_009403267.1|/1.2e-229/PREDICTED: C2 and GRAM domain-containing protein At1g03370 [Musa acuminata subsp. malaccensis]	-
Unigene23217_At_Mix	1.17632	Up	2.39944	Up	2.77062	Up	-	-
CL8542.Contig2_At_Mix	-2.7114	Down	-2.49458	Down	-2.80537	Down	gi|695072319|ref|XP_009383277.1|/3.5e-42/PREDICTED: protein LURP-one-related 8-like [Musa acuminata subsp. malaccensis]	K03239|1|1.0e-14|81.6|ath:AT1G53880|translation initiation factor eIF-2B subunit alpha
Unigene33945_At_Mix	-1.10462	Down	-2.04425	Down	-1.83339	Down	-	-
Unigene19442_At_Mix	-1.73632	Down	-1.69203	Down	-2.5927	Down	-	-
Unigene8851_At_Mix	6.23754	Up	6.0602	Up	7.317	Up	gi|695024294|ref|XP_009399354.1|/2.0e-33/PREDICTED: peptidyl-prolyl cis-trans isomerase CYP63-like isoform X1 [Musa acuminata subsp. malaccensis]	K09566|1|6.9e-26|119.0|sind:105163319|peptidyl-prolyl isomerase G (cyclophilin G) [EC:5.2.1.8]
CL1977.Contig1_At_Mix	-2.06477	Down	1.05523	Up	1.63793	Up	gi|695026402|ref|XP_009400496.1|/6.9e-115/PREDICTED: uncharacterized protein LOC103984672 [Musa acuminata subsp. malaccensis]	-
CL9628.Contig2_At_Mix	-1.39811	Down	-1.96396	Down	-1.61198	Down	-	-
Unigene21736_At_Mix	-1.65588	Down	1.01061	Up	1.32724	Up	gi|695004455|ref|XP_009388639.1|/1.5e-25/PREDICTED: probable membrane-associated kinase regulator 4 [Musa acuminata subsp. malaccensis]	-
CL3970.Contig3_At_Mix	-3.03148	Down	-8.99341	Down	-1.05285	Down	-	-
CL5261.Contig2_At_Mix	1.12269	Up	2.28838	Up	2.98216	Up	-	-
CL6796.Contig1_At_Mix	1.999	Up	3.07495	Up	3.26611	Up	gi|695074110|ref|XP_009384245.1|/2.3e-32/PREDICTED: protein TRANSPARENT TESTA 1-like [Musa acuminata subsp. malaccensis]	-
Unigene26037_At_Mix	-2.58925	Down	-3.51396	Down	-1.5957	Down	-	-
Unigene24344_At_Mix	2.15464	Up	1.71567	Up	1.78407	Up	-	-
Unigene39825_At_Mix	-2.50423	Down	-2.43244	Down	-1.1474	Down	gi|695079532|ref|XP_009387187.1|/2.9e-20/PREDICTED: putative leucine-rich repeat receptor-like protein kinase At2g19210, partial [Musa acuminata subsp. malaccensis]	K04733|1|1.5e-18|93.2|nnu:104607433|interleukin-1 receptor-associated kinase 4 [EC:2.7.11.1];K16224|3|2.2e-17|89.4|eus:EUTSA_v10023115mg|senescence-induced receptor-like serine/threonine-protein kinase
Unigene32011_At_Mix	-1.91754	Down	-3.82723	Down	-2.25634	Down	-	-
CL1963.Contig3_At_Mix	-1.7922	Down	-1.30844	Down	-1.74602	Down	gi|703157418|ref|XP_010111720.1|/6.9e-42/Isocitrate dehydrogenase [NAD] regulatory subunit 1 [Morus notabilis]	K00030|1|1.0e-42|173.7|egu:105033741|isocitrate dehydrogenase (NAD+) [EC:1.1.1.41]
CL7396.Contig4_At_Mix	1.03548	Up	1.01341	Up	1.25453	Up	gi|694999126|ref|XP_009407774.1|/6.3e-172/PREDICTED: uncharacterized protein LOC103990382 [Musa acuminata subsp. malaccensis]	-
Unigene15389_At_Mix	-1.39765	Down	-3.31716	Down	-3.78604	Down	gi|567853735|ref|YP_008854638.1|/2.2e-49/hypothetical chloroplast RF21 [Curcuma roscoeana]	-
Unigene23808_At_Mix	-1.25548	Down	-1.38663	Down	-1.05081	Down	-	-
Unigene23213_At_Mix	-1.5979	Down	-6.80735	Down	-1.18286	Down	-	-
CL68.Contig1_At_Mix	-2.15669	Down	-7.76155	Down	-2.30212	Down	gi|695048306|ref|XP_009412060.1|/5.7e-31/PREDICTED: cytochrome P450 97B2, chloroplastic isoform X2 [Musa acuminata subsp. malaccensis]	K15747|1|1.2e-17|91.3|apro:F751_2331|beta-ring hydroxylase [EC:1.14.-.-];K09837|2|4.6e-17|89.4|csl:COCSUDRAFT_63212|carotene epsilon-monooxygenase [EC:1.14.99.45]
Unigene952_At_Mix	-1.60008	Down	-2.14798	Down	-1.59829	Down	gi|695059671|ref|XP_009418201.1|/6.7e-47/PREDICTED: zinc finger A20 and AN1 domain-containing stress-associated protein 1-like [Musa acuminata subsp. malaccensis]	-
Unigene26991_At_Mix	-1.20464	Down	1.01281	Up	1.10837	Up	gi|695059336|ref|XP_009418023.1|/1.5e-218/PREDICTED: ATP-dependent zinc metalloprotease FTSH 1, chloroplastic [Musa acuminata subsp. malaccensis]	K03798|1|4.7e-79|297.0|pper:PRUPE_ppa002364mg|cell division protease FtsH [EC:3.4.24.-]
Unigene7169_At_Mix	1.25418	Up	1.14248	Up	1.36951	Up	gi|695031158|ref|XP_009403081.1|/1.5e-45/PREDICTED: SNW/SKI-interacting protein [Musa acuminata subsp. malaccensis]	K06063|1|2.2e-46|186.0|mus:103986716|SNW domain-containing protein 1
CL5568.Contig6_At_Mix	-1.27596	Down	-6.28452	Down	-7.86948	Down	-	-
Unigene1071_At_Mix	1.20127	Up	-1.44057	Down	-1.65232	Down	gi|695025308|ref|XP_009399903.1|/2.4e-08/PREDICTED: protein G1-like7 [Musa acuminata subsp. malaccensis]	-
Unigene4473_At_Mix	2.74478	Up	2.04425	Up	1.28741	Up	gi|116784287|gb|ABK23287.1|/1.8e-11/unknown [Picea sitchensis]	K17972|1|3.5e-12|73.6|pper:PRUPE_ppa012310mg|N-terminal acetyltransferase B complex catalytic subunit [EC:2.3.1.88]
Unigene21588_At_Mix	-1.23037	Down	-1.50888	Down	-1.00418	Down	-	-
Unigene6503_At_Mix	-1.16271	Down	-1.85798	Down	-1.7106	Down	gi|695011395|ref|XP_009392412.1|/2.4e-73/PREDICTED: auxilin-like protein 1 isoform X2 [Musa acuminata subsp. malaccensis]	-
Unigene6284_At_Mix	-1.33969	Down	-2.08154	Down	-1.84072	Down	gi|672126574|ref|XP_008786744.1|/7.7e-06/PREDICTED: probable isoleucine--tRNA ligase, mitochondrial [Phoenix dactylifera]	K01870|1|1.2e-06|54.7|pda:103704979|isoleucyl-tRNA synthetase [EC:6.1.1.5]
Unigene19359_At_Mix	-1.46628	Down	-2.92452	Down	-3.20435	Down	gi|525312511|emb|CCW72432.1|/1.6e-230/ndhD (chloroplast) [Musa acuminata subsp. malaccensis]	K05575|1|4.2e-228|792.0|egu:12079488|NAD(P)H-quinone oxidoreductase subunit 4 [EC:1.6.5.3]
CL112.Contig3_At_Mix	1.08595	Up	-2.39518	Down	-2.95777	Down	gi|728847639|gb|KHG27082.1|/8.4e-116/uncharacterized protein F383_09465 [Gossypium arboreum]	-
Unigene16206_At_Mix	1.01653	Up	1.66995	Up	2.0642	Up	gi|695041723|ref|XP_009408478.1|/3.1e-32/PREDICTED: protein WVD2-like 1 [Musa acuminata subsp. malaccensis]	-
Unigene5009_At_Mix	-1.28416	Down	-2.45372	Down	-2.38286	Down	gi|695012582|ref|XP_009393053.1|/1.4e-14/PREDICTED: BEACH domain-containing protein lvsA-like [Musa acuminata subsp. malaccensis]	-
Unigene9899_At_Mix	1.42481	Up	1.79385	Up	1.28121	Up	gi|695017934|ref|XP_009395912.1|/8.5e-09/PREDICTED: probable inactive receptor kinase At5g67200 [Musa acuminata subsp. malaccensis]	-
CL7657.Contig2_At_Mix	-1.99865	Down	-1.32702	Down	-1.62619	Down	gi|695038693|ref|XP_009406864.1|/4.9e-68/PREDICTED: uncharacterized protein LOC103989668 [Musa acuminata subsp. malaccensis]	-
Unigene39939_At_Mix	2.41181	Up	1.98966	Up	1.1745	Up	gi|693498059|emb|CEF99279.1|/1.9e-06/EF-Hand 1, calcium-binding site [Ostreococcus tauri]	K02184|1|8.6e-07|54.3|sly:101262608|formin 2
Unigene23996_At_Mix	1.33104	Up	2.17355	Up	2.88894	Up	-	-
Unigene23315_At_Mix	1.39593	Up	1.81169	Up	2.30051	Up	-	-
Unigene33458_At_Mix	1.08014	Up	1.20821	Up	1.448	Up	gi|695060157|ref|XP_009418458.1|/1.2e-46/PREDICTED: phosphatidylinositol/phosphatidylcholine transfer protein SFH6-like [Musa acuminata subsp. malaccensis]	-
CL8367.Contig2_At_Mix	-1.27401	Down	-2.05896	Down	-1.85016	Down	-	-
CL1681.Contig1_At_Mix	-3.10274	Down	-2.06192	Down	-1.63263	Down	gi|695040726|ref|XP_009407952.1|/4.8e-61/PREDICTED: dehydration-responsive element-binding protein 1G-like [Musa acuminata subsp. malaccensis]	K09286|1|1.2e-35|151.8|cmo:103484041|EREBP-like factor
Unigene38766_At_Mix	-1.2714	Down	-2.25243	Down	-2.56923	Down	-	-
Unigene12119_At_Mix	1.38933	Up	2.39778	Up	2.50619	Up	gi|695049311|ref|XP_009412588.1|/3.0e-113/PREDICTED: glucose-induced degradation protein 4 homolog isoform X1 [Musa acuminata subsp. malaccensis]	-
Unigene26092_At_Mix	-3.44798	Down	-1.45584	Down	-1.17713	Down	-	-
Unigene14068_At_Mix	-1.53144	Down	-4.77995	Down	-4.81932	Down	-	-
Unigene6872_At_Mix	-1.50425	Down	-1.91127	Down	-1.68057	Down	-	-
Unigene27198_At_Mix	-1.75603	Down	-1.32142	Down	-1.53119	Down	-	-
CL7824.Contig2_At_Mix	2.00528	Up	2.09388	Up	2.13622	Up	gi|695060966|ref|XP_009418896.1|/4.3e-15/PREDICTED: uncharacterized protein LOC103998994 [Musa acuminata subsp. malaccensis]	K15601|1|1.9e-07|56.6|crb:CARUB_v10004087mg|lysine-specific demethylase 3 [EC:1.14.11.-]
Unigene17064_At_Mix	-1.261	Down	-8.73132	Down	-8.73132	Down	-	-
Unigene33478_At_Mix	-2.35594	Down	-4.24148	Down	-4.29123	Down	-	-
Unigene32189_At_Mix	2.84435	Up	3.37599	Up	3.88042	Up	-	-
CL7218.Contig2_At_Mix	-1.58256	Down	-3.659	Down	-2.38014	Down	gi|695035002|ref|XP_009404969.1|/8.5e-131/PREDICTED: NAC domain-containing protein 48-like [Musa acuminata subsp. malaccensis]	K01054|1|3.9e-19|97.8|bna:106399005|acylglycerol lipase [EC:3.1.1.23];K12581|2|1.6e-17|92.4|bna:106383523|CCR4-NOT transcription complex subunit 7/8;K13126|3|1.9e-10|68.9|fve:101312606|polyadenylate-binding protein;K02437|4|1.3e-06|56.2|pxb:103941124|glycine cleavage system H protein;K05941|5|1.3e-06|56.2|mdm:103435918|glutathione gamma-glutamylcysteinyltransferase [EC:2.3.2.15]
Unigene22153_At_Mix	-1.28241	Down	-2.23201	Down	-2.4368	Down	-	-
Unigene38437_At_Mix	2.16474	Up	3.78727	Up	4.8537	Up	gi|695033949|ref|XP_009404464.1|/2.6e-20/PREDICTED: ethylene-responsive transcription factor CRF1-like [Musa acuminata subsp. malaccensis]	-
Unigene30955_At_Mix	-3.18483	Down	-2.71198	Down	-1.35644	Down	gi|695055656|ref|XP_009416018.1|/1.0e-63/PREDICTED: tetrapyrrole-binding protein, chloroplastic [Musa acuminata subsp. malaccensis]	-
Unigene23099_At_Mix	-1.31961	Down	-4.02527	Down	-3.74472	Down	-	-
CL282.Contig1_At_Mix	8.34282	Up	7.74819	Up	7.70966	Up	gi|695023882|ref|XP_009399133.1|/3.2e-29/PREDICTED: uncharacterized protein LOC103983613 [Musa acuminata subsp. malaccensis]	-
CL6067.Contig2_At_Mix	-6.70966	Down	-2.29462	Down	-6.70966	Down	-	-
Unigene33056_At_Mix	-1.99217	Down	-4.03335	Down	-3.81602	Down	gi|376341418|gb|AFB35142.1|/4.3e-09/small heat shock protein [Musa acuminata AAA Group]	K13993|1|1.9e-09|63.2|mus:103991938|HSP20 family protein
CL1331.Contig1_At_Mix	2.33529	Up	3.64386	Up	3.50447	Up	gi|695003582|ref|XP_009386172.1|/5.5e-212/PREDICTED: pentatricopeptide repeat-containing protein PNM1, mitochondrial [Musa acuminata subsp. malaccensis]	K08851|1|8.0e-30|133.7|obr:102720911|TP53 regulating kinase and related kinases [EC:2.7.11.1];K14442|2|1.1e-23|113.2|cam:101508252|ATP-dependent RNA helicase DHX36 [EC:3.6.4.13];K17964|4|1.2e-20|103.2|smo:SELMODRAFT_96794|leucine-rich PPR motif-containing protein, mitochondrial
Unigene25605_At_Mix	-1.57116	Down	-1.0614	Down	-2.24101	Down	-	-
CL1484.Contig1_At_Mix	-1.00953	Down	-1.61267	Down	-1.04176	Down	gi|694997932|ref|XP_009401974.1|/8.6e-37/PREDICTED: uncharacterized protein LOC103985842 [Musa acuminata subsp. malaccensis]	K19476|1|1.3e-37|158.7|mus:103985842|vacuolar protein sorting-associated protein IST1
Unigene24918_At_Mix	-1.42405	Down	-1.5655	Down	-2.05747	Down	gi|695001228|ref|XP_009415233.1|/2.3e-16/PREDICTED: uncharacterized protein LOC103996119 [Musa acuminata subsp. malaccensis]	-
CL4142.Contig1_At_Mix	2.92884	Up	3.0063	Up	1.94111	Up	-	-
CL561.Contig2_At_Mix	1.06262	Up	1.82973	Up	1.66198	Up	gi|743841505|ref|XP_010937541.1|/1.6e-102/PREDICTED: PRA1 family protein A1-like [Elaeis guineensis]	K20393|1|2.4e-103|377.1|egu:105056885|PRA1 family protein 3
Unigene32448_At_Mix	1.11032	Up	1.7187	Up	2.05622	Up	-	-
CL2168.Contig2_At_Mix	1.16284	Up	1.31787	Up	1.13983	Up	gi|695077296|ref|XP_009385980.1|/1.5e-121/PREDICTED: E3 ubiquitin-protein ligase RNF8-A-like isoform X2 [Musa acuminata subsp. malaccensis]	-
Unigene18694_At_Mix	-1.16227	Down	-1.21063	Down	-2.02621	Down	-	-
Unigene23509_At_Mix	-3.27501	Down	-2.27501	Down	-1.32641	Down	-	-
Unigene126_At_Mix	-1.01381	Down	1.38203	Up	1.84162	Up	gi|695024724|ref|XP_009399588.1|/0.0e+00/PREDICTED: probable cyclic nucleotide-gated ion channel 17 [Musa acuminata subsp. malaccensis]	K05391|1|0.0e+00|1195.6|mus:103983951|cyclic nucleotide gated channel, other eukaryote
Unigene6530_At_Mix	-1.37392	Down	-3.25946	Down	-1.72425	Down	-	-
CL446.Contig3_At_Mix	1.23406	Up	1.31724	Up	1.57242	Up	-	-
Unigene25237_At_Mix	1.09566	Up	2.41437	Up	2.43797	Up	gi|695070867|ref|XP_009382482.1|/6.0e-138/PREDICTED: uncharacterized protein LOC103970431 [Musa acuminata subsp. malaccensis]	-
CL1535.Contig3_At_Mix	1.31095	Up	1.40043	Up	1.11337	Up	gi|695012249|ref|XP_009392875.1|/7.0e-189/PREDICTED: DDB1- and CUL4-associated factor 8 [Musa acuminata subsp. malaccensis]	K11804|1|1.1e-189|664.8|mus:103978708|WD repeat-containing protein 42A
CL2843.Contig1_At_Mix	1.02698	Up	1.51827	Up	1.34425	Up	gi|694995788|ref|XP_009390437.1|/2.3e-149/PREDICTED: cis-zeatin O-glucosyltransferase 2-like [Musa acuminata subsp. malaccensis]	K13495|1|3.5e-150|533.1|mus:103976833|cis-zeatin O-glucosyltransferase [EC:2.4.1.215]
CL6413.Contig1_At_Mix	1.19026	Up	1.40407	Up	1.577	Up	gi|695014717|ref|XP_009394195.1|/2.8e-152/PREDICTED: tubby-like F-box protein 1 isoform X2 [Musa acuminata subsp. malaccensis]	K19600|1|9.5e-52|206.1|cic:CICLE_v10001261mg|tubby-related protein 1
CL1964.Contig1_At_Mix	-1.45187	Down	-2.35876	Down	-3.22806	Down	-	-
CL2295.Contig6_At_Mix	-2.18442	Down	-2.6734	Down	-1.59828	Down	gi|695004984|ref|XP_009388922.1|/1.0e-41/PREDICTED: LOB domain-containing protein 37-like [Musa acuminata subsp. malaccensis]	-
CL2330.Contig7_At_Mix	-1.28882	Down	-3.47959	Down	-3.2572	Down	gi|695055480|ref|XP_009415922.1|/2.7e-44/PREDICTED: squamosa promoter-binding-like protein 16 [Musa acuminata subsp. malaccensis]	K13415|1|5.0e-11|71.2|mdm:103401427|protein brassinosteroid insensitive 1 [EC:2.7.10.1 2.7.11.1]
CL6401.Contig1_At_Mix	-1.50815	Down	-8	Down	-1.11329	Down	gi|695018267|ref|XP_009396089.1|/0.0e+00/PREDICTED: uncharacterized protein LOC103981183 [Musa acuminata subsp. malaccensis]	-
CL69.Contig4_At_Mix	-1.18709	Down	-3.08234	Down	-2.72267	Down	-	-
CL417.Contig3_At_Mix	1.60592	Up	1.54515	Up	1.94119	Up	gi|695017934|ref|XP_009395912.1|/6.8e-274/PREDICTED: probable inactive receptor kinase At5g67200 [Musa acuminata subsp. malaccensis]	K13415|1|1.3e-56|223.0|bvg:104883388|protein brassinosteroid insensitive 1 [EC:2.7.10.1 2.7.11.1]
CL6115.Contig4_At_Mix	3.49887	Up	3.43442	Up	3.61901	Up	gi|695074121|ref|XP_009384250.1|/7.6e-66/PREDICTED: alpha-soluble NSF attachment protein-like [Musa acuminata subsp. malaccensis]	K15296|1|1.2e-66|254.6|mus:103971842|alpha-soluble NSF attachment protein
Unigene13446_At_Mix	-1.23017	Down	-1.57173	Down	-3.14684	Down	gi|973602455|gb|KUM45639.1|/7.3e-11/hypothetical protein ABT39_MTgene2475 (mitochondrion) [Picea glauca]	-
CL7162.Contig4_At_Mix	-3.54403	Down	-9.08835	Down	-3.80294	Down	gi|695081005|ref|XP_009387995.1|/3.8e-108/PREDICTED: patatin-like protein 3 [Musa acuminata subsp. malaccensis]	K03006|1|1.1e-06|56.2|ppp:PHYPADRAFT_173475|DNA-directed RNA polymerase II subunit RPB1 [EC:2.7.7.6];K05747|3|9.2e-06|53.1|vra:106766395|Wiskott-Aldrich syndrome protein
Unigene10221_At_Mix	-1.48712	Down	-1.63126	Down	-1.08514	Down	gi|695033813|ref|XP_009404391.1|/5.3e-36/PREDICTED: DNA mismatch repair protein MSH2 [Musa acuminata subsp. malaccensis]	K08735|1|8.1e-37|154.1|mus:103987730|DNA mismatch repair protein MSH2
CL5559.Contig2_At_Mix	-1.0153	Down	-1.83987	Down	-1.82067	Down	gi|695033889|ref|XP_009404432.1|/1.4e-41/PREDICTED: uncharacterized protein LOC103987763 [Musa acuminata subsp. malaccensis]	-
Unigene32186_At_Mix	1.45747	Up	1.37804	Up	2.239	Up	gi|743782599|ref|XP_010921183.1|/4.7e-11/PREDICTED: eukaryotic translation initiation factor 2 subunit beta-like [Elaeis guineensis]	K03238|1|7.2e-12|71.2|mus:103977783|translation initiation factor 2 subunit 2
Unigene4451_At_Mix	1.04666	Up	1.22676	Up	1.79352	Up	-	-
Unigene34574_At_Mix	1.24007	Up	1.88599	Up	1.53104	Up	gi|695067280|ref|XP_009380553.1|/1.3e-156/PREDICTED: uncharacterized protein LOC103968920 [Musa acuminata subsp. malaccensis]	-
Unigene16713_At_Mix	-1.24344	Down	-1.3371	Down	-1.36075	Down	gi|147767923|emb|CAN73399.1|/6.9e-24/hypothetical protein VITISV_006541 [Vitis vinifera]	K12741|1|2.4e-21|102.4|mdm:103438874|heterogeneous nuclear ribonucleoprotein A1/A3;K14794|2|2.3e-19|95.9|egr:104427482|ribosomal RNA-processing protein 12;K04371|3|4.3e-18|91.7|nnu:104596256|mitogen-activated protein kinase 1/3 [EC:2.7.11.24];K10604|4|2.8e-17|89.0|mdm:103433304|E3 ubiquitin-protein ligase MGRN1 [EC:2.3.2.27];K12447|5|3.6e-17|88.6|thj:104808371|UDP-sugar pyrophosphorylase [EC:2.7.…
Unigene16409_At_Mix	1.47314	Up	-1.66626	Down	-3.56533	Down	gi|695026466|ref|XP_009400531.1|/6.2e-37/PREDICTED: 1-aminocyclopropane-1-carboxylate oxidase 1-like [Musa acuminata subsp. malaccensis]	K05933|1|9.5e-38|157.5|mus:103984705|aminocyclopropanecarboxylate oxidase [EC:1.14.17.4]
Unigene28586_At_Mix	1.80735	Up	1.28706	Up	2.19835	Up	gi|695015613|ref|XP_009394687.1|/1.4e-27/PREDICTED: pentatricopeptide repeat-containing protein At5g64320, mitochondrial-like [Musa acuminata subsp. malaccensis]	-
Unigene9952_At_Mix	1.30773	Up	2.13015	Up	1.10692	Up	-	-
Unigene14122_At_Mix	-2.3443	Down	-2.27821	Down	-1.33307	Down	gi|743827263|ref|XP_010933545.1|/4.5e-14/PREDICTED: E3 ubiquitin-protein ligase BOI-like isoform X1 [Elaeis guineensis]	K19042|1|6.8e-15|81.6|egu:105053905|E3 ubiquitin-protein ligase BOI and related proteins [EC:2.3.2.27]
Unigene26159_At_Mix	1.47944	Up	1.47944	Up	1.30511	Up	gi|695081563|ref|XP_009388308.1|/3.0e-17/PREDICTED: charged multivesicular body protein 1-like [Musa acuminata subsp. malaccensis]	K12197|1|4.6e-18|91.7|mus:103975123|charged multivesicular body protein 1
Unigene13064_At_Mix	-1.78026	Down	-2.30449	Down	-1.5513	Down	-	-
Unigene33237_At_Mix	-1.15353	Down	-2.72099	Down	-3.12735	Down	gi|326554737|gb|ADZ93529.1|/2.1e-99/NADH dehydrogenase subunit B (chloroplast) [Joinvillea ascendens]	K05573|1|7.0e-100|364.8|bdi:106865720|NAD(P)H-quinone oxidoreductase subunit 2 [EC:1.6.5.3]
CL7734.Contig2_At_Mix	-2.56389	Down	-2.86561	Down	-1.63928	Down	gi|695051737|ref|XP_009413904.1|/5.0e-62/PREDICTED: early light-induced protein 1, chloroplastic-like [Musa acuminata subsp. malaccensis]	-
Unigene2750_At_Mix	-1.34921	Down	-1.46281	Down	-1.10475	Down	-	-
Unigene26951_At_Mix	-1.28619	Down	-3.88729	Down	-4.46783	Down	-	-
Unigene31879_At_Mix	1.064	Up	1.27203	Up	1.9589	Up	-	-
CL2025.Contig2_At_Mix	-8.55714	Down	-1.76273	Down	-1.50911	Down	gi|743863098|ref|XP_010943713.1|/8.8e-48/PREDICTED: histidine-containing phosphotransfer protein 1-like [Elaeis guineensis]	K14490|1|1.3e-48|194.9|egu:105061387|histidine-containing phosphotransfer peotein
Unigene21610_At_Mix	-1.2207	Down	-1.58496	Down	-1.14015	Down	gi|695028129|ref|XP_009401431.1|/7.0e-60/PREDICTED: mediator of RNA polymerase II transcription subunit 14-like [Musa acuminata subsp. malaccensis]	K15156|1|1.1e-60|234.2|mus:103985457|mediator of RNA polymerase II transcription subunit 14
Unigene21810_At_Mix	-1.06094	Down	-1.3387	Down	-1.11694	Down	gi|695051451|ref|XP_009413750.1|/1.4e-08/PREDICTED: pentatricopeptide repeat-containing protein MRL1, chloroplastic [Musa acuminata subsp. malaccensis]	-
CL9088.Contig2_At_Mix	-1.9315	Down	-8.30073	Down	-8.30073	Down	gi|695026704|ref|XP_009400662.1|/7.8e-22/PREDICTED: probable WRKY transcription factor 27 [Musa acuminata subsp. malaccensis]	K13425|1|5.1e-18|92.4|egu:105047514|WRKY transcription factor 22
CL5648.Contig1_At_Mix	-5.74483	Down	-3.70044	Down	-1.10821	Down	gi|743796721|ref|XP_010924798.1|/3.4e-36/PREDICTED: cytochrome B5-like protein [Elaeis guineensis]	K10534|1|2.8e-14|80.1|ccp:CHC_T00003369001|nitrate reductase (NAD(P)H) [EC:1.7.1.1 1.7.1.2 1.7.1.3]
Unigene24705_At_Mix	-1.30605	Down	-1.73793	Down	-1.76728	Down	gi|695061418|ref|XP_009419140.1|/3.9e-35/PREDICTED: chlorophyll a-b binding protein of LHCII type 1 isoform X1 [Musa acuminata subsp. malaccensis]	K14172|1|5.9e-36|151.8|mus:103999197|light-harvesting complex II chlorophyll a/b binding protein 7
Unigene21476_At_Mix	-1.92961	Down	-1.6495	Down	-3.23447	Down	gi|302828406|ref|XP_002945770.1|/4.1e-21/pathogenesis-related protein 1-like protein [Volvox carteri f. nagariensis]	K02184|1|3.3e-15|83.6|sly:101262608|formin 2
CL5833.Contig2_At_Mix	2.54806	Up	3.40682	Up	4.17356	Up	gi|695060856|ref|XP_009418834.1|/4.5e-66/PREDICTED: uncharacterized protein LOC103998931 [Musa acuminata subsp. malaccensis]	-
CL1207.Contig1_At_Mix	2.03025	Up	3.30058	Up	3.53521	Up	gi|449458874|ref|XP_004147171.1|/5.8e-208/PREDICTED: chaperonin CPN60-2, mitochondrial [Cucumis sativus]	K04077|1|8.8e-209|728.0|csv:101210207|chaperonin GroEL
Unigene38202_At_Mix	-1.41679	Down	-2.9698	Down	-3.41539	Down	-	-
Unigene10507_At_Mix	-1.1486	Down	-2.37402	Down	-2.57071	Down	gi|18767374|gb|AAL79340.1|AC099402_4/4.1e-12/Putative 22 kDa kafirin cluster; Ty3-Gypsy type [Oryza sativa]	K20000|1|4.7e-08|58.5|bdi:106866699|maturase K
Unigene22464_At_Mix	-1.58698	Down	-1.68076	Down	-1.0135	Down	-	-
CL1212.Contig2_At_Mix	2.78892	Up	5.05215	Up	5.20598	Up	gi|695045267|ref|XP_009410418.1|/1.7e-146/PREDICTED: uncharacterized protein C9orf114 isoform X1 [Musa acuminata subsp. malaccensis]	K09142|1|2.6e-147|523.5|mus:103992448|uncharacterized protein
CL5836.Contig2_At_Mix	-1.71448	Down	-3.70804	Down	-1.47156	Down	gi|695021468|ref|XP_009397822.1|/1.1e-47/PREDICTED: probable xyloglucan endotransglucosylase/hydrolase protein 30 isoform X2 [Musa acuminata subsp. malaccensis]	K08235|1|1.6e-48|193.4|mus:103982579|xyloglucan:xyloglucosyl transferase [EC:2.4.1.207]
Unigene334_At_Mix	1.3356	Up	1.62688	Up	1.77043	Up	gi|695064537|ref|XP_009420822.1|/1.3e-38/PREDICTED: rop guanine nucleotide exchange factor 1-like [Musa acuminata subsp. malaccensis]	K10770|1|4.7e-17|89.7|cic:CICLE_v10004016mg|alkylated DNA repair protein alkB homolog 8 [EC:1.14.11.- 2.1.1.229];K10418|2|5.2e-16|86.3|bvg:104905045|dynein light chain LC8-type
CL6108.Contig1_At_Mix	-8.09452	Down	-2.17963	Down	-1.40802	Down	gi|695033807|ref|XP_009404388.1|/7.9e-67/PREDICTED: uncharacterized protein LOC103987727 [Musa acuminata subsp. malaccensis]	K14325|1|9.9e-06|52.4|smo:SELMODRAFT_446044|RNA-binding protein with serine-rich domain 1
Unigene4505_At_Mix	-1.08952	Down	-1.43681	Down	-1.0435	Down	gi|147834092|emb|CAN64335.1|/2.6e-09/hypothetical protein VITISV_001808 [Vitis vinifera]	-
Unigene29651_At_Mix	-1.06785	Down	-2.23576	Down	-2.07493	Down	gi|91992506|gb|ABE72969.1|/2.7e-32/ATPase [Camellia sinensis]	K02128|1|5.9e-32|139.8|osa:6450130|F-type H+-transporting ATPase subunit c
Unigene13181_At_Mix	1.43511	Up	2.04772	Up	2.0848	Up	gi|695042647|ref|XP_009408987.1|/6.2e-63/PREDICTED: G-type lectin S-receptor-like serine/threonine-protein kinase SD2-5 isoform X1 [Musa acuminata subsp. malaccensis]	K04730|1|1.6e-15|84.3|jcu:105648826|interleukin-1 receptor-associated kinase 1 [EC:2.7.11.1];K04733|2|1.5e-13|77.8|sita:101762719|interleukin-1 receptor-associated kinase 4 [EC:2.7.11.1]
CL856.Contig3_At_Mix	8.25896	Up	8.29155	Up	9.30073	Up	gi|302836776|ref|XP_002949948.1|/1.7e-30/hypothetical protein VOLCADRAFT_104492 [Volvox carteri f. nagariensis]	K03006|1|1.5e-23|112.5|ppp:PHYPADRAFT_173475|DNA-directed RNA polymerase II subunit RPB1 [EC:2.7.7.6];K00430|4|3.7e-22|107.8|osa:4336295|peroxidase [EC:1.11.1.7]
CL2741.Contig1_At_Mix	-4.51307	Down	-1.05802	Down	-1.41434	Down	gi|695078043|ref|XP_009386397.1|/9.3e-54/PREDICTED: serine carboxypeptidase-like 51 isoform X1 [Musa acuminata subsp. malaccensis]	K09646|1|1.4e-54|214.9|mus:103973533|serine carboxypeptidase 1 [EC:3.4.16.-]
Unigene18311_At_Mix	-1.46712	Down	-3.05622	Down	-3.2277	Down	gi|449326795|gb|AGE93373.1|/2.7e-91/NADH-plastoquinone oxidoreductase subunit J [Alpinia zerumbet]	K05581|1|8.2e-85|314.7|egu:12079395|NAD(P)H-quinone oxidoreductase subunit J [EC:1.6.5.3];K05582|3|5.2e-79|295.4|mtr:MTR_0002s0630|NAD(P)H-quinone oxidoreductase subunit K [EC:1.6.5.3]
Unigene33459_At_Mix	2.87447	Up	2.56598	Up	2.98579	Up	-	-
Unigene19609_At_Mix	-5.99189	Down	-7.81786	Down	-5.67737	Down	gi|695069067|ref|XP_009381499.1|/2.1e-62/PREDICTED: heat shock 22 kDa protein, mitochondrial [Musa acuminata subsp. malaccensis]	K13993|1|3.2e-63|243.8|mus:103969635|HSP20 family protein
CL259.Contig6_At_Mix	-4.01447	Down	-4.32481	Down	-3.32481	Down	gi|548862648|gb|ERN20006.1|/7.1e-94/hypothetical protein AMTR_s00071p00160240 [Amborella trichopoda]	-
CL664.Contig3_At_Mix	-1.73697	Down	-7.6677	Down	-3.10292	Down	gi|695023530|ref|XP_009398939.1|/8.5e-17/PREDICTED: ubiquitin-like-specific protease 1D [Musa acuminata subsp. malaccensis]	K16287|1|1.3e-17|90.9|mus:103983453|ubiquitin-like-specific protease 1C/D [EC:3.4.22.68]
Unigene5531_At_Mix	-2.71934	Down	-3.6938	Down	-2.98754	Down	gi|743778496|ref|XP_010919711.1|/1.1e-35/PREDICTED: ethylene-responsive transcription factor ERF105-like [Elaeis guineensis]	K09286|1|1.6e-36|154.5|egu:105043733|EREBP-like factor
CL3931.Contig3_At_Mix	2.06106	Up	1.97814	Up	1.48388	Up	gi|695027191|ref|XP_009400925.1|/2.2e-89/PREDICTED: 60S ribosomal protein L21-1-like [Musa acuminata subsp. malaccensis]	K02889|1|3.3e-90|332.8|mus:103984423|large subunit ribosomal protein L21e
Unigene37100_At_Mix	1.04023	Up	2.20239	Up	2.16148	Up	gi|695010166|ref|XP_009391745.1|/5.8e-128/PREDICTED: RING-H2 finger protein ATL46-like [Musa acuminata subsp. malaccensis]	K19041|1|1.0e-105|385.6|pda:103710046|E3 ubiquitin-protein ligase RNF38/44 [EC:2.3.2.27]
CL9352.Contig2_At_Mix	-1.70929	Down	-1.44537	Down	-1.63642	Down	gi|695008808|ref|XP_009391004.1|/1.7e-79/PREDICTED: REF/SRPP-like protein OsI_017815 isoform X2 [Musa acuminata subsp. malaccensis]	K17616|1|4.6e-29|130.6|gmx:100798665|CTD small phosphatase-like protein 2 [EC:3.1.3.-]
CL973.Contig1_At_Mix	-1.26811	Down	-3.99241	Down	-2.10516	Down	gi|695043497|ref|XP_009409443.1|/3.9e-49/PREDICTED: WRKY transcription factor 22-like [Musa acuminata subsp. malaccensis]	K13425|1|5.5e-48|192.2|egu:105040793|WRKY transcription factor 22
Unigene5265_At_Mix	-1.56508	Down	-1.79002	Down	-1.10721	Down	-	-
Unigene4300_At_Mix	-1.15913	Down	-1.68792	Down	-1.53865	Down	gi|702487033|ref|XP_010034701.1|/1.1e-07/PREDICTED: uncharacterized protein LOC104423987 [Eucalyptus grandis]	K14794|1|7.1e-07|54.3|egr:104427482|ribosomal RNA-processing protein 12
Unigene1468_At_Mix	-1.97039	Down	-2.63411	Down	-3.26995	Down	gi|695033268|ref|XP_009404142.1|/5.4e-20/PREDICTED: U-box domain-containing protein 21-like [Musa acuminata subsp. malaccensis]	K01876|1|2.0e-14|80.1|egr:104440434|aspartyl-tRNA synthetase [EC:6.1.1.12];K10260|2|1.4e-12|73.9|cre:CHLREDRAFT_205525|F-box and WD-40 domain protein 7;K08332|3|4.1e-12|72.4|smo:SELMODRAFT_51240|vacuolar protein 8;K04733|5|3.5e-11|69.3|dosa:Os09t0570000-01|interleukin-1 receptor-associated kinase 4 [EC:2.7.11.1]
Unigene37933_At_Mix	-1.82081	Down	-1.58162	Down	-1.43866	Down	gi|695038813|ref|XP_009406929.1|/7.2e-76/PREDICTED: putative serine/threonine-protein kinase-like protein CCR3 [Musa acuminata subsp. malaccensis]	-
CL9284.Contig1_At_Mix	1.10319	Up	2.02685	Up	2.36578	Up	gi|695007326|ref|XP_009390206.1|/2.4e-73/PREDICTED: uncharacterized protein LOC103976647 isoform X4 [Musa acuminata subsp. malaccensis]	-
Unigene40293_At_Mix	-1.18442	Down	-1.68966	Down	-1.0218	Down	gi|695017640|ref|XP_009395763.1|/2.2e-87/PREDICTED: abscisic acid receptor PYL8-like [Musa acuminata subsp. malaccensis]	K14496|1|3.4e-88|327.0|mus:103980947|abscisic acid receptor PYR/PYL family
CL1712.Contig1_At_Mix	1.45884	Up	2.57739	Up	3.82435	Up	gi|743791723|ref|XP_010923509.1|/1.7e-63/PREDICTED: uncharacterized protein LOC105046579 [Elaeis guineensis]	-
Unigene28466_At_Mix	-1.5332	Down	-2.01102	Down	-1.2776	Down	gi|695065287|ref|XP_009421230.1|/1.8e-11/PREDICTED: BAG family molecular chaperone regulator 6-like [Musa acuminata subsp. malaccensis]	-
Unigene14700_At_Mix	-1.22667	Down	-2.38912	Down	-2.02097	Down	-	-
Unigene33169_At_Mix	1.43558	Up	2.08049	Up	1.82637	Up	-	-
CL6202.Contig2_At_Mix	-2.57693	Down	-1.96025	Down	-2.00808	Down	gi|695036848|ref|XP_009405896.1|/1.3e-19/PREDICTED: probable strigolactone esterase DAD2 [Musa acuminata subsp. malaccensis]	-
CL2625.Contig3_At_Mix	-2.38323	Down	-2.04359	Down	-1.86565	Down	gi|695051521|ref|XP_009413787.1|/2.0e-28/PREDICTED: Bowman-Birk type proteinase inhibitor DE-4-like [Musa acuminata subsp. malaccensis]	-
Unigene39350_At_Mix	2.11025	Up	2.31512	Up	2.66475	Up	gi|695019208|ref|XP_009396595.1|/1.0e-29/PREDICTED: putative gamma-glutamylcyclotransferase At3g02910 [Musa acuminata subsp. malaccensis]	K19761|1|1.6e-30|133.3|mus:103981569|gamma-glutamylaminecyclotransferase [EC:2.3.2.-]
CL3225.Contig5_At_Mix	7.55459	Up	6.82018	Up	8.19311	Up	gi|695071232|ref|XP_009382679.1|/1.0e-148/PREDICTED: glutathione gamma-glutamylcysteinyltransferase 1 [Musa acuminata subsp. malaccensis]	K05941|1|1.6e-149|531.2|mus:103970581|glutathione gamma-glutamylcysteinyltransferase [EC:2.3.2.15]
Unigene21879_At_Mix	-3.08964	Down	-3.75445	Down	-4.4973	Down	-	-
Unigene21912_At_Mix	-1.42884	Down	-2.09366	Down	-2.09366	Down	-	-
Unigene30229_At_Mix	-1.44685	Down	-2.93411	Down	-1.41055	Down	-	-
Unigene32434_At_Mix	-1.00136	Down	-4.34142	Down	-3.2349	Down	gi|966202846|ref|YP_009193006.1|/3.6e-36/hypothetical chloroplast RF21 (chloroplast) [Curcuma flaviflora]	-
CL6003.Contig2_At_Mix	-8.51701	Down	1.44733	Up	1.45931	Up	gi|694998620|ref|XP_009405429.1|/1.1e-146/PREDICTED: THUMP domain-containing protein 1 homolog [Musa acuminata subsp. malaccensis]	K06963|1|1.6e-147|524.2|mus:103988572|tRNA acetyltransferase TAN1
Unigene17634_At_Mix	-1.76702	Down	-2.63541	Down	-2.29006	Down	-	-
Unigene35182_At_Mix	-1.04904	Down	-1.28283	Down	-1.598	Down	-	-
Unigene39845_At_Mix	-1.45687	Down	-4.2529	Down	-4.0001	Down	gi|194033245|ref|YP_002000582.1|/1.4e-30/ribosomal protein S19 (mitochondrion) [Oryza sativa Japonica Group]	K02965|1|2.1e-31|137.1|osa:6450135|small subunit ribosomal protein S19
Unigene36035_At_Mix	1.24203	Up	1.23752	Up	1.67274	Up	-	-
Unigene40105_At_Mix	-1.54235	Down	-2.6217	Down	-2.07151	Down	gi|672132095|ref|XP_008789624.1|/8.4e-19/PREDICTED: cryptochrome DASH, chloroplastic/mitochondrial [Phoenix dactylifera]	K01669|1|1.3e-19|97.1|pda:103707054|deoxyribodipyrimidine photo-lyase [EC:4.1.99.3]
Unigene36900_At_Mix	-1.56319	Down	-1.48946	Down	-3.11609	Down	gi|695041601|ref|XP_009408413.1|/6.0e-08/PREDICTED: uncharacterized protein LOC103990856 [Musa acuminata subsp. malaccensis]	-
Unigene19652_At_Mix	-1.29197	Down	-2.50584	Down	-2.61843	Down	gi|292559496|ref|YP_003540916.1|/1.1e-254/ATP synthase CF1 alpha chain [Phoenix dactylifera]	K02111|1|1.6e-255|883.6|pda:8890486|F-type H+-transporting ATPase subunit alpha [EC:3.6.3.14]
Unigene33678_At_Mix	-1.53325	Down	-1.93281	Down	-1.80566	Down	gi|823209498|ref|XP_012437966.1|/1.4e-24/PREDICTED: probable glutamyl endopeptidase, chloroplastic isoform X1 [Gossypium raimondii]	-
Unigene7389_At_Mix	-1.5074	Down	-2.76805	Down	-3.2071	Down	-	-
Unigene17167_At_Mix	-1.75419	Down	-4.18854	Down	-1.83621	Down	gi|695024406|ref|XP_009399416.1|/3.0e-57/PREDICTED: probable xyloglucan endotransglucosylase/hydrolase protein 30 [Musa acuminata subsp. malaccensis]	K08235|1|4.6e-58|225.7|mus:103983836|xyloglucan:xyloglucosyl transferase [EC:2.4.1.207]
Unigene6990_At_Mix	-1.10164	Down	-1.4691	Down	-1.55785	Down	gi|695048199|ref|XP_009412003.1|/8.1e-23/PREDICTED: probable histone H2A.2 [Musa acuminata subsp. malaccensis]	K11251|1|1.2e-23|111.3|mus:103979050|histone H2A
CL3859.Contig3_At_Mix	2.0915	Up	2.04022	Up	2.86389	Up	gi|672125578|ref|XP_008786209.1|/1.6e-21/PREDICTED: mitochondrial pyruvate carrier 2-like isoform X2 [Phoenix dactylifera]	-
CL7207.Contig1_At_Mix	-1.35452	Down	-1.98202	Down	-1.47821	Down	gi|695067940|ref|XP_009380896.1|/4.0e-98/PREDICTED: mitochondrial uncoupling protein 5-like [Musa acuminata subsp. malaccensis]	K15104|1|6.1e-99|362.5|mus:103969165|solute carrier family 25 (mitochondrial oxoglutarate transporter), member 11
Unigene20162_At_Mix	-2.92126	Down	-1.75496	Down	-2.08517	Down	gi|695007909|ref|XP_009390520.1|/0.0e+00/PREDICTED: probable alpha,alpha-trehalose-phosphate synthase [UDP-forming] 9 [Musa acuminata subsp. malaccensis]	K16055|1|0.0e+00|1464.1|mus:103976901|trehalose 6-phosphate synthase/phosphatase [EC:2.4.1.15 3.1.3.12]
Unigene34018_At_Mix	-2.09722	Down	-7.2127	Down	-1.46674	Down	gi|695059944|ref|XP_009418347.1|/5.6e-97/PREDICTED: uncharacterized transporter YBR287W-like [Musa acuminata subsp. malaccensis]	K07088|1|8.6e-98|358.6|mus:103998571|uncharacterized protein
Unigene3482_At_Mix	-1.64919	Down	-2.59622	Down	-2.02794	Down	gi|992279530|gb|KXG37723.1|/2.0e-10/hypothetical protein SORBI_001G115200, partial [Sorghum bicolor]	-
CL3156.Contig5_At_Mix	-1.02001	Down	-3.33059	Down	-1.53947	Down	gi|695078834|ref|XP_009386815.1|/0.0e+00/PREDICTED: U2 snRNP-associated SURP motif-containing protein [Musa acuminata subsp. malaccensis]	K12842|1|0.0e+00|1526.9|mus:103973871|U2-associated protein SR140
Unigene32235_At_Mix	-1.31671	Down	-2.86595	Down	-3.0893	Down	gi|442803175|gb|AGC78910.1|/3.4e-18/hypothetical protein (mitochondrion) [Vicia faba]	K03935|1|8.2e-17|89.0|bna:4237893|NADH dehydrogenase (ubiquinone) Fe-S protein 2 [EC:1.6.5.3 1.6.99.3]
Unigene7409_At_Mix	-1.19575	Down	-2.91152	Down	-3.06969	Down	gi|145408430|ref|YP_001152053.1|/1.8e-06/ORF47a [Pinus koraiensis]	-
Unigene15599_At_Mix	-4.88897	Down	-1.83328	Down	-9.05889	Down	-	-
Unigene39530_At_Mix	-1.49375	Down	-2.40233	Down	-8.23522	Down	gi|672107685|ref|XP_008781025.1|/3.2e-10/PREDICTED: basic blue protein-like [Phoenix dactylifera]	-
Unigene28749_At_Mix	-1.01573	Down	-1.34083	Down	-1.27119	Down	-	-
CL1084.Contig3_At_Mix	1.53102	Up	1.67061	Up	2.17139	Up	gi|695073349|ref|XP_009383837.1|/2.3e-165/PREDICTED: uncharacterized protein LOC103971530 isoform X1 [Musa acuminata subsp. malaccensis]	-
CL927.Contig2_At_Mix	2.50635	Up	3.19401	Up	4.13924	Up	gi|743873474|ref|XP_010906825.1|/3.7e-206/PREDICTED: multiple inositol polyphosphate phosphatase 1 isoform X1 [Elaeis guineensis]	K03103|1|5.7e-207|722.2|egu:105033642|multiple inositol-polyphosphate phosphatase / 2,3-bisphosphoglycerate 3-phosphatase [EC:3.1.3.62 3.1.3.80]
Unigene10289_At_Mix	-1.91828	Down	-2.2708	Down	-1.67301	Down	-	-
CL7226.Contig2_At_Mix	-1.45209	Down	1.90099	Up	2.35002	Up	gi|672153849|ref|XP_008797610.1|/3.1e-36/PREDICTED: putative B3 domain-containing protein Os06g0632500 [Phoenix dactylifera]	-
CL1973.Contig5_At_Mix	1.73807	Up	2.43724	Up	2.8105	Up	gi|721659181|ref|XP_010234781.1|/3.0e-69/PREDICTED: ubiquitin-conjugating enzyme E2 4-like [Brachypodium distachyon]	K10576|1|4.5e-70|265.8|bdi:100845410|ubiquitin-conjugating enzyme E2 H [EC:2.3.2.23]
Unigene13089_At_Mix	7.19967	Up	7.55459	Up	7.97919	Up	-	-
Unigene29280_At_Mix	1.33917	Up	1.39119	Up	2.12816	Up	-	-
CL3049.Contig1_At_Mix	-1.73594	Down	-2.69201	Down	-2.30708	Down	gi|695006126|ref|XP_009389541.1|/2.7e-92/PREDICTED: GEM-like protein 1 [Musa acuminata subsp. malaccensis]	K03868|1|5.7e-26|120.2|gmx:100792815|RING-box protein 1
CL4586.Contig2_At_Mix	1.30953	Up	1.67386	Up	1.96016	Up	gi|695026290|ref|XP_009400435.1|/4.7e-15/PREDICTED: methyltransferase-like protein 1 [Musa acuminata subsp. malaccensis]	-
CL1859.Contig1_At_Mix	-1.5718	Down	-2.4794	Down	-7.99247	Down	gi|695055525|ref|XP_009415947.1|/1.4e-38/PREDICTED: U-box domain-containing protein 9-like [Musa acuminata subsp. malaccensis]	K08516|1|2.6e-26|120.6|pda:103704351|synaptobrevin homolog YKT6
Unigene20538_At_Mix	1.43626	Up	1.35137	Up	1.90788	Up	gi|672137628|ref|XP_008792542.1|/1.9e-36/PREDICTED: uncharacterized protein LOC103709117 [Phoenix dactylifera]	-
Unigene24726_At_Mix	2.21254	Up	2.32193	Up	2.81062	Up	-	-
Unigene40081_At_Mix	1.32747	Up	1.68758	Up	2.31776	Up	-	-
CL2794.Contig1_At_Mix	2.25601	Up	1.80935	Up	2.27928	Up	gi|695063910|ref|XP_009420480.1|/8.9e-175/PREDICTED: probable tRNA N6-adenosine threonylcarbamoyltransferase, mitochondrial isoform X1 [Musa acuminata subsp. malaccensis]	K01409|1|1.3e-175|617.8|mus:104000219|N6-L-threonylcarbamoyladenine synthase [EC:2.3.1.234]
CL2201.Contig1_At_Mix	-1.10944	Down	-1.94673	Down	-2.16869	Down	-	-
Unigene29848_At_Mix	-2.21083	Down	-4.09666	Down	-4.12837	Down	-	-
CL4225.Contig4_At_Mix	2.79473	Up	3.83597	Up	3.62687	Up	gi|695070162|ref|XP_009382096.1|/4.3e-238/PREDICTED: RAN GTPase-activating protein 2-like [Musa acuminata subsp. malaccensis]	K14319|1|6.5e-239|828.6|mus:103970159|Ran GTPase-activating protein 1
Unigene24103_At_Mix	-2.24627	Down	-3.49269	Down	-3.94998	Down	gi|557637440|gb|AHA13036.1|/1.6e-306/photosystem II protein B [Costus pulverulentus]	K02704|1|2.5e-304|1045.4|jcu:7564760|photosystem II CP47 chlorophyll apoprotein
Unigene9885_At_Mix	-2.29829	Down	-3.19396	Down	-1.96201	Down	-	-
CL5282.Contig2_At_Mix	-4.17356	Down	-1.56691	Down	-1.48325	Down	gi|695013988|ref|XP_009393797.1|/6.2e-115/PREDICTED: uncharacterized protein At4g06598-like [Musa acuminata subsp. malaccensis]	K04374|1|9.4e-15|83.2|mus:103997104|cyclic AMP-dependent transcription factor ATF-4
Unigene1186_At_Mix	-1.66913	Down	-1.47926	Down	-1.49603	Down	gi|661890085|emb|CDP06307.1|/3.1e-20/unnamed protein product [Coffea canephora]	K00033|1|2.3e-12|72.8|gmx:106794441|6-phosphogluconate dehydrogenase [EC:1.1.1.44 1.1.1.343];K20290|2|6.4e-10|64.7|bna:106355953|conserved oligomeric Golgi complex subunit 3;K12581|3|1.6e-08|60.1|pmum:103339065|CCR4-NOT transcription complex subunit 7/8
Unigene37489_At_Mix	-1.03669	Down	-1.13857	Down	-1.38342	Down	gi|695069717|ref|XP_009381852.1|/1.8e-83/PREDICTED: cytochrome P450 86B1-like [Musa acuminata subsp. malaccensis]	K15405|1|8.1e-49|195.7|eus:EUTSA_v10023422mg|midchain alkane hydroxylase;K15402|4|5.8e-47|189.5|atr:105421698|fatty acid omega-hydroxylase [EC:1.14.-.-]
Unigene28751_At_Mix	-1.30389	Down	-3.49015	Down	-5.44499	Down	-	-
CL2143.Contig6_At_Mix	1.94214	Up	2.12795	Up	2.04157	Up	gi|695040463|ref|XP_009407810.1|/1.0e-155/PREDICTED: luc7-like protein 3 [Musa acuminata subsp. malaccensis]	K12850|1|3.4e-10|68.2|cmo:103501359|pre-mRNA-splicing factor 38B;K12837|5|4.4e-10|67.8|thj:104819796|splicing factor U2AF 65 kDa subunit
Unigene29230_At_Mix	3.60798	Up	2.98409	Up	3.65896	Up	-	-
CL4433.Contig5_At_Mix	-3.14626	Down	-1.46781	Down	-1.72971	Down	gi|694996250|ref|XP_009393011.1|/9.5e-198/PREDICTED: uncharacterized protein LOC103978802 [Musa acuminata subsp. malaccensis]	K03978|1|5.4e-12|74.3|mdm:103415977|GTP-binding protein
Unigene24155_At_Mix	-1.42433	Down	-1.66474	Down	-2.38966	Down	-	-
Unigene24242_At_Mix	-1.59167	Down	1.35567	Up	1.81546	Up	gi|695026184|ref|XP_009400374.1|/1.1e-47/PREDICTED: uncharacterized protein LOC103984578 [Musa acuminata subsp. malaccensis]	-
Unigene32911_At_Mix	-2.31186	Down	-3.51349	Down	-7.57238	Down	gi|695060886|ref|XP_009418852.1|/3.7e-16/PREDICTED: mitogen-activated protein kinase kinase kinase NPK1-like [Musa acuminata subsp. malaccensis]	K04421|1|9.1e-07|55.1|atr:18427725|mitogen-activated protein kinase kinase kinase 3 [EC:2.7.11.25]
Unigene10709_At_Mix	1.1669	Up	1.48348	Up	1.51239	Up	-	-
Unigene19176_At_Mix	-1.17055	Down	2.33643	Up	2.44934	Up	gi|695012556|ref|XP_009393039.1|/0.0e+00/PREDICTED: probable RNA helicase SDE3 isoform X1 [Musa acuminata subsp. malaccensis]	K18422|1|0.0e+00|1238.0|mus:103978825|helicase MOV-10 [EC:3.6.4.13]
Unigene22847_At_Mix	1.23286	Up	2.19251	Up	1.76755	Up	gi|695029182|ref|XP_009401995.1|/1.5e-48/PREDICTED: pectinesterase inhibitor-like [Musa acuminata subsp. malaccensis]	K03006|1|1.7e-07|58.2|egu:105059668|DNA-directed RNA polymerase II subunit RPB1 [EC:2.7.7.6]
CL3463.Contig5_At_Mix	-1.19547	Down	-2.0626	Down	-1.48938	Down	gi|695052929|ref|XP_009414538.1|/5.5e-121/PREDICTED: exportin-1-like [Musa acuminata subsp. malaccensis]	K14290|1|8.3e-122|438.0|mus:103998256|exportin-1
Unigene9956_At_Mix	1.88154	Up	3.27503	Up	3.45173	Up	gi|823186218|ref|XP_012489783.1|/1.1e-23/PREDICTED: AT-hook motif nuclear-localized protein 22-like [Gossypium raimondii]	-
Unigene32459_At_Mix	-2.00791	Down	-1.96111	Down	-1.42824	Down	gi|695053151|ref|XP_009414653.1|/2.1e-13/PREDICTED: protein IQ-DOMAIN 14-like [Musa acuminata subsp. malaccensis]	-
Unigene18305_At_Mix	-1.15437	Down	-2.71356	Down	-2.11365	Down	-	-
CL4234.Contig2_At_Mix	-1.66312	Down	-1.11639	Down	-1.42669	Down	gi|695045451|ref|XP_009410518.1|/2.2e-128/PREDICTED: U-box domain-containing protein 16-like [Musa acuminata subsp. malaccensis]	K08332|1|6.4e-19|97.1|ppp:PHYPADRAFT_149939|vacuolar protein 8;K10260|4|1.1e-15|86.3|csl:COCSUDRAFT_23114|F-box and WD-40 domain protein 7;K13680|5|5.8e-12|73.9|dosa:Os09t0572500-01|beta-mannan synthase [EC:2.4.1.32]
Unigene23407_At_Mix	-1.82941	Down	-2.93959	Down	-1.97436	Down	-	-
Unigene19487_At_Mix	1.81992	Up	2.33716	Up	2.89388	Up	-	-
CL5274.Contig1_At_Mix	1.14353	Up	1.25069	Up	1.08306	Up	gi|695064025|ref|XP_009420544.1|/5.8e-196/PREDICTED: glucose-6-phosphate/phosphate translocator 2, chloroplastic-like [Musa acuminata subsp. malaccensis]	K15283|1|8.8e-197|688.3|mus:104000263|solute carrier family 35, member E1
Unigene7979_At_Mix	1.00197	Up	1.02158	Up	1.21957	Up	gi|672139090|ref|XP_008793322.1|/2.2e-09/PREDICTED: E3 ubiquitin-protein ligase RING1 [Phoenix dactylifera]	K11982|1|3.3e-10|66.6|pda:103709650|E3 ubiquitin-protein ligase RNF115/126 [EC:2.3.2.27]
CL4554.Contig3_At_Mix	1.91575	Up	2	Up	3	Up	gi|694995137|ref|XP_009417469.1|/4.5e-13/PREDICTED: uncharacterized protein LOC103997831 [Musa acuminata subsp. malaccensis]	-
CL3114.Contig1_At_Mix	1.98537	Up	2.62432	Up	2.81381	Up	gi|695081348|ref|XP_009388186.1|/5.6e-82/PREDICTED: uncharacterized protein LOC103975001 [Musa acuminata subsp. malaccensis]	K15032|1|8.5e-83|308.9|mus:103975001|mTERF domain-containing protein, mitochondrial
Unigene13184_At_Mix	-1.81733	Down	-2.74894	Down	-2.80339	Down	-	-
Unigene24108_At_Mix	-1.11739	Down	-2.51013	Down	-2.79236	Down	gi|24634774|gb|AAN63180.1|/1.7e-43/maturase K (chloroplast) [Amomum sp. Kress 99-6373]	K20000|1|1.7e-32|139.8|csv:3429381|maturase K
Unigene9026_At_Mix	-1.69177	Down	-4.34504	Down	-3.06921	Down	-	-
Unigene22835_At_Mix	-1.27614	Down	-9.24	Down	-5.0176	Down	-	-
Unigene30759_At_Mix	-2.45753	Down	-2.3566	Down	-2.54369	Down	gi|695052034|ref|XP_009414064.1|/2.3e-35/PREDICTED: golgin candidate 2 [Musa acuminata subsp. malaccensis]	-
Unigene20836_At_Mix	1.55268	Up	2.80735	Up	2.66737	Up	gi|695049094|ref|XP_009412472.1|/1.7e-288/PREDICTED: primary amine oxidase-like [Musa acuminata subsp. malaccensis]	K00276|1|2.6e-289|996.1|mus:103993955|primary-amine oxidase [EC:1.4.3.21]
Unigene14294_At_Mix	-3.62727	Down	-1.95889	Down	-2.57665	Down	-	-
CL4667.Contig3_At_Mix	1.14281	Up	1.8194	Up	2.18168	Up	gi|695070882|ref|XP_009382489.1|/1.0e-181/PREDICTED: pentatricopeptide repeat-containing protein At4g01990, mitochondrial-like [Musa acuminata subsp. malaccensis]	K17710|1|3.5e-17|91.7|tcc:TCM_025147|pentatricopeptide repeat domain-containing protein 1;K17964|2|6.2e-14|80.9|pda:103722481|leucine-rich PPR motif-containing protein, mitochondrial
CL1449.Contig2_At_Mix	-1.91218	Down	-1.84558	Down	-1.36171	Down	gi|743760979|ref|XP_010939889.1|/3.1e-27/PREDICTED: probable protein phosphatase 2C 78 [Elaeis guineensis]	K01102|1|4.7e-28|124.8|egu:105058607|pyruvate dehydrogenase phosphatase [EC:3.1.3.43]
CL6791.Contig2_At_Mix	-1.75525	Down	-1.4906	Down	-1.0319	Down	gi|743765897|ref|XP_010913174.1|/2.0e-24/PREDICTED: pirin-like protein [Elaeis guineensis]	K06911|1|3.0e-25|115.5|egu:105038940|uncharacterized protein
Unigene38728_At_Mix	-1.47648	Down	-1.52669	Down	-1.03057	Down	-	-
Unigene5675_At_Mix	-1.20822	Down	1.09229	Up	2.1038	Up	-	-
Unigene23825_At_Mix	-1.5502	Down	-4.16687	Down	-9.29615	Down	-	-
CL2635.Contig4_At_Mix	-1.23383	Down	1.54853	Up	2.49816	Up	gi|695020315|ref|XP_009397203.1|/2.0e-75/PREDICTED: transcription factor EMB1444-like [Musa acuminata subsp. malaccensis]	-
Unigene30953_At_Mix	1.7146	Up	1.11718	Up	1.49858	Up	gi|695075716|ref|XP_009385106.1|/2.2e-28/PREDICTED: filament-like plant protein 3 isoform X2 [Musa acuminata subsp. malaccensis]	-
Unigene31245_At_Mix	2.58496	Up	4.28832	Up	4.79783	Up	gi|695074210|ref|XP_009384298.1|/6.7e-169/PREDICTED: probable inactive purple acid phosphatase 27 [Musa acuminata subsp. malaccensis]	K14407|1|5.3e-25|117.1|apro:F751_3712|cleavage stimulation factor subunit 2
CL8956.Contig2_At_Mix	-2.08652	Down	-2.24789	Down	-1.69021	Down	gi|695061906|ref|XP_009419403.1|/1.5e-196/PREDICTED: tubby-like F-box protein 8 isoform X1 [Musa acuminata subsp. malaccensis]	K19600|1|1.0e-96|356.3|cic:CICLE_v10001261mg|tubby-related protein 1
Unigene18061_At_Mix	-1.36923	Down	-1.29123	Down	-1.11289	Down	gi|695032386|ref|XP_009403739.1|/2.1e-48/PREDICTED: mitogen-activated protein kinase kinase kinase NPK1-like [Musa acuminata subsp. malaccensis]	K04421|1|3.3e-22|106.3|atr:18427725|mitogen-activated protein kinase kinase kinase 3 [EC:2.7.11.25];K11228|3|4.5e-19|95.9|egu:105044694|mitogen-activated protein kinase kinase kinase [EC:2.7.11.1];K04373|4|6.0e-16|85.5|tcc:TCM_027079|p90 ribosomal S6 kinase [EC:2.7.11.1]
CL3264.Contig2_At_Mix	1.05225	Up	1.81308	Up	1.67949	Up	gi|695001764|ref|XP_009417984.1|/7.6e-93/PREDICTED: APO protein 4, mitochondrial [Musa acuminata subsp. malaccensis]	K00700|1|6.1e-26|120.2|pda:103701163|1,4-alpha-glucan branching enzyme [EC:2.4.1.18]
CL5061.Contig1_At_Mix	1.20387	Up	1.86366	Up	2.61807	Up	-	-
Unigene38209_At_Mix	-1.54101	Down	-4.89433	Down	-2.63732	Down	-	-
Unigene1800_At_Mix	-1.90026	Down	-3.24871	Down	-2.8374	Down	-	-
CL4355.Contig1_At_Mix	1.1128	Up	1.91267	Up	1.66251	Up	gi|695063518|ref|XP_009420266.1|/7.2e-179/PREDICTED: probable pectinesterase/pectinesterase inhibitor 51 [Musa acuminata subsp. malaccensis]	K01051|1|6.2e-74|280.0|smo:SELMODRAFT_445254|pectinesterase [EC:3.1.1.11]
CL6913.Contig1_At_Mix	1.04744	Up	1.78715	Up	2.05156	Up	gi|695005168|ref|XP_009389023.1|/2.5e-104/PREDICTED: protein WVD2-like 1 isoform X1 [Musa acuminata subsp. malaccensis]	K16812|1|9.7e-08|60.1|nnu:104608179|targeting protein for Xklp2
Unigene25591_At_Mix	1.18872	Up	2.45699	Up	2.64063	Up	gi|695028760|ref|XP_009401770.1|/2.2e-242/PREDICTED: probable methyltransferase PMT13 [Musa acuminata subsp. malaccensis]	K15449|1|6.1e-80|300.1|rcu:8288925|tRNA wybutosine-synthesizing protein 1 [EC:4.1.3.44];K16302|2|7.5e-78|293.1|gra:105766830|metal transporter CNNM
Unigene7474_At_Mix	1.08406	Up	1.86921	Up	1.83727	Up	gi|695046617|ref|XP_009411146.1|/1.0e-76/PREDICTED: CASP-like protein Os09g0249400 [Musa acuminata subsp. malaccensis]	-
CL7635.Contig1_At_Mix	1.62234	Up	1.52307	Up	1.93613	Up	gi|695073212|ref|XP_009383760.1|/1.0e-06/PREDICTED: twinkle homolog protein, chloroplastic/mitochondrial-like isoform X2 [Musa acuminata subsp. malaccensis]	K17680|1|1.6e-07|58.2|mus:103971459|twinkle protein [EC:3.6.4.12]
Unigene3478_At_Mix	-2.5889	Down	-2.56544	Down	-1.16208	Down	gi|302847279|ref|XP_002955174.1|/3.2e-10/hypothetical protein VOLCADRAFT_96079 [Volvox carteri f. nagariensis]	K02184|1|2.3e-08|59.7|adu:107463462|formin 2
Unigene29039_At_Mix	-1.17656	Down	-3.39369	Down	-2.96274	Down	-	-
Unigene36899_At_Mix	-1.16041	Down	-2.03107	Down	-1.28992	Down	-	-
Unigene25761_At_Mix	1.23057	Up	1.29211	Up	1.75974	Up	-	-
Unigene17574_At_Mix	1.10452	Up	2.03732	Up	1.39448	Up	gi|695054837|ref|XP_009415561.1|/1.8e-33/PREDICTED: phosphatidylinositol/phosphatidylcholine transfer protein SFH13-like isoform X1 [Musa acuminata subsp. malaccensis]	K02433|1|5.2e-17|88.2|apro:F751_6020|aspartyl-tRNA(Asn)/glutamyl-tRNA(Gln) amidotransferase subunit A [EC:6.3.5.6 6.3.5.7]
CL5035.Contig2_At_Mix	-8.25424	Down	-1.26935	Down	-3.51728	Down	-	-
Unigene24731_At_Mix	-1.5365	Down	-1.46467	Down	-1.2364	Down	-	-
Unigene27723_At_Mix	-1.30963	Down	-3.08335	Down	-1.71112	Down	gi|694994616|ref|XP_009389695.1|/6.6e-11/PREDICTED: vinorine synthase-like [Musa acuminata subsp. malaccensis]	-
Unigene15816_At_Mix	-2.76904	Down	-3.28841	Down	-3.15091	Down	gi|527207786|gb|EPS72962.1|/1.5e-38/hypothetical protein M569_01793, partial [Genlisea aurea]	-
CL5568.Contig8_At_Mix	-1.72353	Down	-2.62195	Down	-3.09679	Down	-	-
Unigene13337_At_Mix	-1.51982	Down	1.14566	Up	1.11214	Up	gi|743849751|ref|XP_010939702.1|/1.3e-22/PREDICTED: queuine tRNA-ribosyltransferase-like isoform X1 [Elaeis guineensis]	K00773|1|2.0e-23|110.2|egu:105058456|queuine tRNA-ribosyltransferase [EC:2.4.2.29]
Unigene17652_At_Mix	-1.51696	Down	-1.52037	Down	-1.85731	Down	-	-
CL5644.Contig2_At_Mix	-2.86549	Down	-2.27421	Down	-2.32225	Down	-	-
Unigene217_At_Mix	-5.87064	Down	-4.88676	Down	-5.90306	Down	-	-
Unigene32303_At_Mix	-1.5836	Down	-3.90349	Down	-4.68182	Down	gi|817530551|ref|YP_009137041.1|/1.4e-26/cytochrome c oxidase subunit 3 (mitochondrion) [Geranium maderense]	K02262|1|2.2e-27|122.5|ath:AT2G07687|cytochrome c oxidase subunit 3
CL2326.Contig12_At_Mix	-2.05285	Down	-1.64727	Down	-1.64321	Down	gi|695020760|ref|XP_009397443.1|/1.6e-72/PREDICTED: uncharacterized protein LOC103982280 isoform X1 [Musa acuminata subsp. malaccensis]	K03539|1|2.7e-08|62.0|egu:105046161|ribonuclease P/MRP protein subunit RPP1 [EC:3.1.26.5]
CL4895.Contig3_At_Mix	-1.54196	Down	-1.78203	Down	-1.81162	Down	gi|695074031|ref|XP_009384202.1|/3.7e-30/PREDICTED: starch synthase 3, chloroplastic/amyloplastic-like [Musa acuminata subsp. malaccensis]	-
Unigene14984_At_Mix	-2.20232	Down	-5.86865	Down	-4.12258	Down	gi|374974716|gb|AFA27450.1|/4.5e-47/photosystem II CP43 chlorophyll apoprotein, partial (plastid) [Tradescantia ohiensis]	K02705|1|1.4e-45|183.3|jcu:7564849|photosystem II CP43 chlorophyll apoprotein
Unigene11239_At_Mix	-1.34506	Down	-2.72621	Down	-2.9044	Down	gi|828333964|ref|XP_012575063.1|/7.4e-10/PREDICTED: uncharacterized protein LOC105852845 [Cicer arietinum]	-
CL2437.Contig2_At_Mix	4.50335	Up	4.02503	Up	4.94298	Up	gi|743839822|ref|XP_010937105.1|/1.1e-76/PREDICTED: glutamyl-tRNA(Gln) amidotransferase subunit A, chloroplastic/mitochondrial [Elaeis guineensis]	K02433|1|1.7e-77|291.2|egu:105056567|aspartyl-tRNA(Asn)/glutamyl-tRNA(Gln) amidotransferase subunit A [EC:6.3.5.6 6.3.5.7]
Unigene817_At_Mix	1.01265	Up	1.05281	Up	1.22378	Up	gi|695004132|ref|XP_009388465.1|/1.8e-206/PREDICTED: uncharacterized protein LOC103975274 [Musa acuminata subsp. malaccensis]	K17408|1|2.7e-207|723.4|mus:103975274|small subunit ribosomal protein S29
Unigene15978_At_Mix	1.30107	Up	2.6258	Up	2.80834	Up	-	-
Unigene8587_At_Mix	1.62783	Up	2.19069	Up	2.45786	Up	-	-
Unigene16351_At_Mix	-1.11603	Down	-2.00665	Down	-3.13194	Down	gi|695056777|ref|XP_009416626.1|/3.3e-27/PREDICTED: centromere-associated protein E-like isoform X2 [Musa acuminata subsp. malaccensis]	-
Unigene18897_At_Mix	-1.17659	Down	-2.51743	Down	-2.6261	Down	-	-
CL3041.Contig5_At_Mix	-1.21333	Down	-1.13503	Down	-2.29006	Down	gi|695011930|ref|XP_009392700.1|/1.6e-233/PREDICTED: ABC transporter B family member 20-like [Musa acuminata subsp. malaccensis]	K05658|1|2.4e-234|812.8|mus:103978586|ATP-binding cassette, subfamily B (MDR/TAP), member 1 [EC:3.6.3.44]
Unigene33979_At_Mix	1.28519	Up	1.76068	Up	2.31366	Up	gi|695008078|ref|XP_009390614.1|/2.8e-17/PREDICTED: phosphatidylinositol/phosphatidylcholine transfer protein SFH13 isoform X2 [Musa acuminata subsp. malaccensis]	-
CL2907.Contig3_At_Mix	-1.84294	Down	-1.60194	Down	-1.1263	Down	gi|695045630|ref|XP_009410617.1|/5.3e-108/PREDICTED: transcription factor bHLH77-like isoform X2 [Musa acuminata subsp. malaccensis]	K11253|1|2.8e-29|131.7|pop:POPTR_0002s10030g|histone H3;K07953|2|2.2e-13|79.0|gra:105803619|GTP-binding protein SAR1 [EC:3.6.5.-];K16189|4|3.7e-13|78.2|bdi:100828542|phytochrome-interacting factor 4
CL7416.Contig2_At_Mix	-2.61374	Down	-1.99225	Down	-2.08811	Down	gi|695020955|ref|XP_009397550.1|/1.6e-15/PREDICTED: protein PHR1-LIKE 1-like isoform X2 [Musa acuminata subsp. malaccensis]	-
CL4051.Contig2_At_Mix	1.41554	Up	2.84093	Up	2.3049	Up	gi|695078682|ref|XP_009386735.1|/8.9e-129/PREDICTED: ABSCISIC ACID-INSENSITIVE 5-like protein 2 [Musa acuminata subsp. malaccensis]	K14432|1|1.4e-129|464.9|mus:103973799|ABA responsive element binding factor
Unigene6499_At_Mix	1.05332	Up	1.08746	Up	1.36558	Up	-	-
Unigene37749_At_Mix	-1.42986	Down	-2.1008	Down	-1.74882	Down	gi|695065063|ref|XP_009421110.1|/1.1e-22/PREDICTED: probable carboxylesterase 17 [Musa acuminata subsp. malaccensis]	K20506|1|1.4e-11|70.1|pda:103717078|tuliposide A-converting enzyme [EC:4.2.99.22];K13258|4|1.7e-09|63.2|gmx:547489|2-hydroxyisoflavanone dehydratase [EC:4.2.1.105]
Unigene21356_At_Mix	7.56478	Up	7.18653	Up	7.96578	Up	gi|902171349|gb|KNA07993.1|/9.0e-16/hypothetical protein SOVF_166710, partial [Spinacia oleracea]	-
CL3016.Contig3_At_Mix	1.79367	Up	1.1349	Up	1.7376	Up	gi|695044114|ref|XP_009409789.1|/1.6e-92/PREDICTED: Golgi SNAP receptor complex member 1-1-like [Musa acuminata subsp. malaccensis]	K08495|1|2.5e-93|343.6|mus:103991963|golgi SNAP receptor complex member 1
Unigene24551_At_Mix	1.41189	Up	2.91907	Up	2.79911	Up	gi|695025701|ref|XP_009400113.1|/6.8e-75/PREDICTED: strictosidine synthase 1-like [Musa acuminata subsp. malaccensis]	K01757|1|3.5e-31|137.1|brp:103852875|strictosidine synthase [EC:4.3.3.2]
Unigene17793_At_Mix	6.07689	Up	6.71429	Up	6.2164	Up	gi|695050888|ref|XP_009413451.1|/5.0e-08/PREDICTED: glycine-rich cell wall structural protein-like [Musa acuminata subsp. malaccensis]	K11086|1|7.8e-06|52.8|vcn:VOLCADRAFT_107252|small nuclear ribonucleoprotein B and B'
Unigene9111_At_Mix	1.00742	Up	2.6492	Up	1.9059	Up	gi|695073449|ref|XP_009383893.1|/6.2e-40/PREDICTED: pectinesterase-like [Musa acuminata subsp. malaccensis]	K01051|1|9.4e-41|168.7|mus:103971563|pectinesterase [EC:3.1.1.11]
CL3870.Contig6_At_Mix	-3.70958	Down	-4.15271	Down	-4.79556	Down	gi|695019386|ref|XP_009396699.1|/2.0e-97/PREDICTED: uncharacterized protein LOC103981681 [Musa acuminata subsp. malaccensis]	-
Unigene37193_At_Mix	-6.90288	Down	-3.09552	Down	-6.90288	Down	gi|226492461|ref|NP_001147356.1|/6.9e-08/AP2 domain containing protein [Zea mays]	-
CL2124.Contig5_At_Mix	1.57496	Up	2.06016	Up	2.73916	Up	gi|695021596|ref|XP_009397891.1|/3.6e-265/PREDICTED: probable inorganic phosphate transporter 1-8 [Musa acuminata subsp. malaccensis]	K08176|1|5.5e-266|918.3|mus:103982632|MFS transporter, PHS family, inorganic phosphate transporter
CL1356.Contig1_At_Mix	-1.07608	Down	-2.93551	Down	-3.17954	Down	gi|966202794|ref|YP_009192954.1|/0.0e+00/RNA polymerase beta subunit (chloroplast) [Curcuma flaviflora]	K03043|1|0.0e+00|1533.1|egu:12079461|DNA-directed RNA polymerase subunit beta [EC:2.7.7.6]
CL8756.Contig2_At_Mix	-7.52356	Down	-7.52356	Down	-7.52356	Down	gi|695001772|ref|XP_009418018.1|/3.6e-35/PREDICTED: uncharacterized protein LOC103998302 [Musa acuminata subsp. malaccensis]	-
CL529.Contig1_At_Mix	1.07005	Up	1.69224	Up	1.61565	Up	gi|695000080|ref|XP_009410138.1|/7.6e-70/PREDICTED: uncharacterized protein LOC103992231 [Musa acuminata subsp. malaccensis]	K18134|1|1.2e-70|267.3|mus:103992231|protein O-GlcNAc transferase [EC:2.4.1.255];K18207|5|5.6e-49|195.3|egu:105041557|protein O-mannose beta-1,4-N-acetylglucosaminyltransferase [EC:2.4.1.312]
Unigene32534_At_Mix	2.63823	Up	4.33687	Up	4.62464	Up	gi|220683825|gb|ACL80664.1|/2.3e-105/pathogenesis-related protein 5 [Zingiber zerumbet]	K13680|1|8.6e-12|72.8|dosa:Os09t0572500-01|beta-mannan synthase [EC:2.4.1.32];K14306|2|4.3e-11|70.5|csl:COCSUDRAFT_38998|nuclear pore complex protein Nup62
Unigene24797_At_Mix	-1.24589	Down	-4.71921	Down	-3.5527	Down	-	-
CL2240.Contig2_At_Mix	1.41454	Up	1.54833	Up	1.84532	Up	gi|695051287|ref|XP_009413664.1|/1.3e-124/PREDICTED: E3 ubiquitin protein ligase DRIP2-like isoform X2 [Musa acuminata subsp. malaccensis]	K16277|1|5.5e-125|449.5|mus:103997575|E3 ubiquitin-protein ligase DRIP [EC:2.3.2.27]
Unigene38185_At_Mix	-2.84755	Down	-4.70787	Down	-3.93268	Down	-	-
CL1427.Contig2_At_Mix	1.15008	Up	1.64764	Up	1.72121	Up	gi|695067190|ref|XP_009380507.1|/2.6e-304/PREDICTED: inactive TPR repeat-containing thioredoxin TTL3-like [Musa acuminata subsp. malaccensis]	K09527|1|1.2e-234|814.7|pda:103697560|DnaJ homolog subfamily C member 7
CL4937.Contig1_At_Mix	-1.08102	Down	1.17625	Up	2.05987	Up	gi|695048800|ref|XP_009412316.1|/1.2e-103/PREDICTED: uncharacterized protein LOC103993842 [Musa acuminata subsp. malaccensis]	-
CL4565.Contig2_At_Mix	-1.09825	Down	-1.57154	Down	-1.15384	Down	gi|695045063|ref|XP_009410312.1|/1.9e-81/PREDICTED: uncharacterized protein LOC103992367 [Musa acuminata subsp. malaccensis]	-
Unigene878_At_Mix	-1.75172	Down	-3.01939	Down	-3.38835	Down	gi|695025500|ref|XP_009400004.1|/3.1e-240/PREDICTED: alanine--glyoxylate aminotransferase 2 homolog 3, mitochondrial-like [Musa acuminata subsp. malaccensis]	K00827|1|4.8e-241|835.5|mus:103984267|alanine-glyoxylate transaminase / (R)-3-amino-2-methylpropionate-pyruvate transaminase [EC:2.6.1.44 2.6.1.40]
Unigene14361_At_Mix	-1.25933	Down	-5.03884	Down	-5.10113	Down	-	-
Unigene7439_At_Mix	-2.04924	Down	-3.40155	Down	-1.5581	Down	-	-
CL2690.Contig1_At_Mix	-3.40259	Down	1.99829	Up	2.39702	Up	-	-
CL4212.Contig2_At_Mix	1.2786	Up	1.80613	Up	2.11285	Up	gi|695047774|ref|XP_009411779.1|/5.7e-116/PREDICTED: protein SCARECROW 2-like isoform X3 [Musa acuminata subsp. malaccensis]	K14494|1|3.9e-24|114.4|rcu:8262526|DELLA protein
CL499.Contig2_At_Mix	2.24793	Up	1.75107	Up	1.87564	Up	gi|743790326|ref|XP_010923139.1|/2.8e-19/PREDICTED: LOW QUALITY PROTEIN: alpha-glucan phosphorylase, H isozyme-like [Elaeis guineensis]	K00688|1|4.3e-20|99.4|egu:105046284|starch phosphorylase [EC:2.4.1.1]
Unigene17821_At_Mix	-1.60073	Down	-2.4453	Down	-2.78573	Down	gi|944085329|gb|KQK20681.1|/4.5e-16/hypothetical protein BRADI_1g63372 [Brachypodium distachyon]	-
Unigene22790_At_Mix	1.63543	Up	3.65335	Up	4.96028	Up	-	-
CL4954.Contig1_At_Mix	-1.25526	Down	-4.20945	Down	-3.13906	Down	gi|672113021|ref|XP_008808790.1|/3.3e-173/PREDICTED: aldehyde dehydrogenase family 2 member C4 isoform X1 [Phoenix dactylifera]	K12355|1|4.9e-174|612.1|pda:103720725|coniferyl-aldehyde dehydrogenase [EC:1.2.1.68]
Unigene1113_At_Mix	-1.44546	Down	-2.60361	Down	-2.42511	Down	gi|694994752|ref|XP_009396806.1|/4.1e-28/PREDICTED: uncharacterized protein LOC103981761 [Musa acuminata subsp. malaccensis]	-
Unigene10882_At_Mix	-1.27979	Down	1.84873	Up	2.05168	Up	gi|672198140|ref|XP_008777248.1|/6.7e-45/PREDICTED: uncharacterized protein LOC103697211 [Phoenix dactylifera]	-
CL6840.Contig1_At_Mix	-2.08837	Down	-3.47992	Down	-2.40876	Down	gi|695017258|ref|XP_009395563.1|/1.1e-113/PREDICTED: AP2/ERF and B3 domain-containing transcription repressor RAV2-like [Musa acuminata subsp. malaccensis]	K09287|1|1.6e-114|414.5|mus:103980789|RAV-like factor
Unigene1057_At_Mix	-1.60933	Down	1.08706	Up	1.55591	Up	-	-
Unigene7852_At_Mix	1.04064	Up	1.31617	Up	1.86043	Up	gi|695078768|ref|XP_009386779.1|/2.7e-52/PREDICTED: PHD finger protein ALFIN-LIKE 8-like isoform X2 [Musa acuminata subsp. malaccensis]	-
Unigene14993_At_Mix	-1.33407	Down	-1.74911	Down	-1.48946	Down	-	-
CL5316.Contig4_At_Mix	-1.19858	Down	-4.0831	Down	-1.82161	Down	gi|695030718|ref|XP_009402838.1|/7.4e-153/PREDICTED: DUF21 domain-containing protein At1g55930, chloroplastic-like isoform X1 [Musa acuminata subsp. malaccensis]	-
Unigene30803_At_Mix	-1.27419	Down	-4.28864	Down	-4.7921	Down	gi|747107870|ref|XP_011102248.1|/1.5e-48/PREDICTED: uncharacterized protein LOC105180271 [Sesamum indicum]	K18577|1|1.9e-16|88.6|mdm:103414113|mannosylglycoprotein endo-beta-mannosidase [EC:3.2.1.152];K20168|2|1.4e-11|72.4|bna:106420903|TBC1 domain family member 15;K18195|4|3.5e-10|67.8|thj:104807150|rhamnogalacturonan endolyase [EC:4.2.2.23]
Unigene21798_At_Mix	-1.0458	Down	-2.28728	Down	-2.26303	Down	-	-
CL1993.Contig11_At_Mix	-2.82564	Down	-2.5886	Down	-5.82564	Down	gi|695026422|ref|XP_009400507.1|/2.2e-186/PREDICTED: DEAD-box ATP-dependent RNA helicase 36 [Musa acuminata subsp. malaccensis]	K14778|1|3.3e-187|656.4|mus:103984682|ATP-dependent RNA helicase DDX49/DBP8 [EC:3.6.4.13]
CL1128.Contig2_At_Mix	1.3395	Up	1.11895	Up	1.38967	Up	gi|695059291|ref|XP_009417998.1|/6.5e-79/PREDICTED: dnaJ homolog subfamily B member 6-like isoform X1 [Musa acuminata subsp. malaccensis]	K09512|1|9.8e-80|298.9|mus:103998289|DnaJ homolog subfamily B member 6;K09514|3|4.1e-17|90.9|zma:100282976|DnaJ homolog subfamily B member 8;K09523|4|3.4e-16|87.8|egr:104426550|DnaJ homolog subfamily C member 3
Unigene23078_At_Mix	-1.05416	Down	-3.20026	Down	-2.41859	Down	gi|695000132|ref|XP_009410392.1|/1.8e-47/PREDICTED: paired amphipathic helix protein Sin3-like 4 [Musa acuminata subsp. malaccensis]	K11644|1|2.8e-48|193.4|mus:103992425|paired amphipathic helix protein Sin3a
Unigene32725_At_Mix	-1.38702	Down	-4.14886	Down	-2.67243	Down	gi|695078378|ref|XP_009386574.1|/1.5e-48/PREDICTED: photosystem I reaction center subunit IV, chloroplastic-like [Musa acuminata subsp. malaccensis]	K02693|1|2.3e-49|196.8|mus:103973667|photosystem I subunit IV
Unigene35554_At_Mix	-2.69531	Down	-7.13271	Down	-2.13271	Down	-	-
Unigene9584_At_Mix	-1.55148	Down	-2.28391	Down	-1.98152	Down	-	-
Unigene8886_At_Mix	1.31103	Up	1.44811	Up	1.269	Up	gi|695039411|ref|XP_009407240.1|/2.4e-130/PREDICTED: transcription factor BIM2-like isoform X2 [Musa acuminata subsp. malaccensis]	K12126|1|3.0e-08|61.6|egu:105040114|phytochrome-interacting factor 3;K16189|2|3.9e-08|61.2|bdi:100828542|phytochrome-interacting factor 4
CL7821.Contig1_At_Mix	1.29255	Up	1.22956	Up	2.354	Up	gi|695029778|ref|XP_009402325.1|/8.6e-14/PREDICTED: uncharacterized protein LOC103986145 isoform X1 [Musa acuminata subsp. malaccensis]	-
Unigene26136_At_Mix	1.21978	Up	2.35143	Up	1.16283	Up	gi|695036454|ref|XP_009405685.1|/1.9e-138/PREDICTED: polygalacturonase inhibitor 1-like [Musa acuminata subsp. malaccensis]	K13420|1|5.0e-30|134.0|tcc:TCM_029651|LRR receptor-like serine/threonine-protein kinase FLS2 [EC:2.7.11.1]
Unigene12701_At_Mix	-1.8815	Down	-2.15388	Down	-3.16013	Down	-	-
CL12.Contig1_At_Mix	2.29866	Up	3.98793	Up	2.79355	Up	gi|695063267|ref|XP_009420131.1|/1.8e-86/PREDICTED: probable adenylate kinase 7, mitochondrial [Musa acuminata subsp. malaccensis]	K00939|1|2.8e-87|323.9|mus:103999949|adenylate kinase [EC:2.7.4.3]
Unigene5012_At_Mix	-4.34855	Down	-4.77335	Down	-4.01151	Down	gi|302822899|ref|XP_002993105.1|/1.6e-12/hypothetical protein SELMODRAFT_431225 [Selaginella moellendorffii]	K01183|1|3.6e-12|73.9|bvg:104883960|chitinase [EC:3.2.1.14];K02184|4|4.7e-12|73.6|rcu:8263389|formin 2
CL9763.Contig2_At_Mix	-2.03163	Down	-2.06034	Down	-2.22936	Down	-	-
Unigene15981_At_Mix	-1.8923	Down	-1.97294	Down	-1.3961	Down	gi|695058476|ref|XP_009417554.1|/1.4e-19/PREDICTED: U-box domain-containing protein 19-like [Musa acuminata subsp. malaccensis]	-
Unigene9127_At_Mix	-1.51425	Down	-3.1702	Down	-3.43073	Down	gi|567853735|ref|YP_008854638.1|/1.8e-42/hypothetical chloroplast RF21 [Curcuma roscoeana]	-
Unigene4081_At_Mix	2.26706	Up	1.63583	Up	1.9365	Up	gi|694998628|ref|XP_009405472.1|/1.1e-171/PREDICTED: probable inactive purple acid phosphatase 16 [Musa acuminata subsp. malaccensis]	-
Unigene15861_At_Mix	-1.55166	Down	-2.7438	Down	-1.01573	Down	-	-
Unigene25115_At_Mix	-1.30508	Down	-2.37117	Down	-3.13171	Down	-	-
Unigene8991_At_Mix	-1.28253	Down	-2.80132	Down	-2.82256	Down	gi|743759071|ref|XP_010930169.1|/4.1e-13/PREDICTED: exportin-1-like [Elaeis guineensis]	K14290|1|6.2e-14|77.8|egu:105034729|exportin-1
Unigene9933_At_Mix	-2.03674	Down	-4.10425	Down	-4.05546	Down	gi|281190720|ref|YP_003330957.1|/1.5e-80/photosystem II protein D2 [Parthenium argentatum]	K02706|1|3.4e-80|299.3|crb:CARUB_v10001685mg|photosystem II P680 reaction center D2 protein [EC:1.10.3.9]
Unigene38559_At_Mix	-1.54641	Down	-4.31358	Down	-1.12528	Down	gi|695049362|ref|XP_009412617.1|/7.6e-09/PREDICTED: extensin-like [Musa acuminata subsp. malaccensis]	-
Unigene18452_At_Mix	-3.72437	Down	-1.34706	Down	-2.08806	Down	-	-
CL5327.Contig5_At_Mix	-1.11681	Down	-1.83364	Down	-3.09954	Down	-	-
Unigene11107_At_Mix	1.35308	Up	1.60329	Up	1.5315	Up	-	-
CL5799.Contig1_At_Mix	2.53312	Up	2.46405	Up	3.21632	Up	gi|695039644|ref|XP_009407366.1|/5.9e-41/PREDICTED: uncharacterized protein LOC103990064 [Musa acuminata subsp. malaccensis]	-
CL2061.Contig4_At_Mix	7.5025	Up	8.12584	Up	7.04075	Up	gi|695064836|ref|XP_009420987.1|/2.5e-68/PREDICTED: protein PALE CRESS, chloroplastic isoform X2 [Musa acuminata subsp. malaccensis]	-
Unigene35633_At_Mix	-1.78022	Down	-2.24267	Down	-1.42679	Down	-	-
Unigene10453_At_Mix	2.18665	Up	1.34487	Up	1.28662	Up	gi|695078935|ref|XP_009386870.1|/1.8e-132/PREDICTED: putative quinone-oxidoreductase homolog, chloroplastic [Musa acuminata subsp. malaccensis]	K18980|1|1.0e-31|139.4|egr:104444318|2-methylene-furan-3-one reductase [EC:1.3.1.105]
CL847.Contig1_At_Mix	-1.48452	Down	-3.41052	Down	-2.85798	Down	gi|695043720|ref|XP_009409564.1|/6.7e-97/PREDICTED: probable protein phosphatase 2C 32 [Musa acuminata subsp. malaccensis]	K17506|1|1.0e-97|357.8|mus:103991748|protein phosphatase 1L [EC:3.1.3.16]
Unigene17542_At_Mix	1.74288	Up	2.54149	Up	2.89498	Up	gi|255546475|ref|XP_002514297.1|/2.6e-14/PREDICTED: proline-rich receptor-like protein kinase PERK1 [Ricinus communis]	K00430|1|8.6e-10|65.9|obr:102718644|peroxidase [EC:1.11.1.7];K03006|4|7.3e-09|62.8|mdm:103401039|DNA-directed RNA polymerase II subunit RPB1 [EC:2.7.7.6]
Unigene9446_At_Mix	-7.64386	Down	-2.21759	Down	-1.49411	Down	gi|695066879|ref|XP_009380340.1|/1.3e-32/PREDICTED: putative phospholipid-transporting ATPase 9 isoform X1 [Musa acuminata subsp. malaccensis]	K01530|1|2.0e-33|142.9|mus:103968758|phospholipid-translocating ATPase [EC:3.6.3.1]
Unigene39002_At_Mix	-1.6055	Down	-4.16589	Down	-4.17955	Down	gi|472833552|gb|AGI48776.1|/1.5e-86/ribosomal protein S1 (mitochondrion) [Lolium perenne]	-
Unigene30635_At_Mix	-4.40273	Down	-4.31159	Down	-3.37171	Down	-	-
Unigene12749_At_Mix	-2.13428	Down	-3.48343	Down	-2.52702	Down	gi|695069358|ref|XP_009381653.1|/1.7e-19/PREDICTED: uncharacterized protein At1g04910-like isoform X1 [Musa acuminata subsp. malaccensis]	-
Unigene8660_At_Mix	3.23202	Up	3.13614	Up	3.92481	Up	gi|695044224|ref|XP_009409851.1|/8.7e-31/PREDICTED: cytochrome P450 716B1-like [Musa acuminata subsp. malaccensis]	K07437|1|1.3e-31|136.7|mus:103992022|cytochrome P450, family 26, subfamily A
Unigene25395_At_Mix	1.12315	Up	1.27744	Up	1.08101	Up	-	-
CL6368.Contig1_At_Mix	1.15852	Up	1.39424	Up	1.1922	Up	gi|695046762|ref|XP_009411228.1|/3.7e-128/PREDICTED: zinc-finger homeodomain protein 5-like [Musa acuminata subsp. malaccensis]	-
CL5801.Contig1_At_Mix	-1.01008	Down	-2.76944	Down	-2.90232	Down	-	-
Unigene25765_At_Mix	-1.28158	Down	-1.71737	Down	-1.70175	Down	-	-
Unigene19831_At_Mix	-1.22872	Down	-1.40142	Down	-1.01587	Down	-	-
CL3046.Contig9_At_Mix	-2.27171	Down	-1.73828	Down	-3.02778	Down	gi|695073403|ref|XP_009383867.1|/8.0e-51/PREDICTED: truncated transcription factor CAULIFLOWER A-like [Musa acuminata subsp. malaccensis]	K09260|1|1.2e-51|204.9|mus:103971546|MADS-box transcription enhancer factor 2A
Unigene40117_At_Mix	1.46325	Up	1.28791	Up	1.35059	Up	gi|672134586|ref|XP_008790946.1|/5.2e-06/PREDICTED: ABC transporter G family member 15-like [Phoenix dactylifera]	-
Unigene3577_At_Mix	1.01048	Up	1.14101	Up	2.50754	Up	gi|695079298|ref|XP_009387066.1|/3.2e-57/PREDICTED: uncharacterized protein LOC103974052 [Musa acuminata subsp. malaccensis]	K15174|1|3.3e-06|54.3|sot:102605366|RNA polymerase II-associated factor 1
Unigene14078_At_Mix	-2.27684	Down	-4.89636	Down	-3.63333	Down	gi|672159114|ref|XP_008799311.1|/1.2e-13/PREDICTED: probable transcription factor GLK2 isoform X1 [Phoenix dactylifera]	-
Unigene17487_At_Mix	1.03275	Up	1.52681	Up	1.67874	Up	gi|695043750|ref|XP_009409582.1|/5.0e-75/PREDICTED: serine/threonine-protein kinase HT1-like [Musa acuminata subsp. malaccensis]	-
Unigene24695_At_Mix	-2.37562	Down	-1.98819	Down	-1.71734	Down	-	-
Unigene24897_At_Mix	1.76282	Up	1.76282	Up	1.72154	Up	gi|695064654|ref|XP_009420887.1|/5.1e-62/PREDICTED: uncharacterized protein LOC104000526 [Musa acuminata subsp. malaccensis]	-
CL6203.Contig1_At_Mix	1.42072	Up	1.31482	Up	1.78623	Up	gi|695003008|ref|XP_009383214.1|/1.3e-19/PREDICTED: probable 6-phosphogluconolactonase 4, chloroplastic [Musa acuminata subsp. malaccensis]	K01057|1|2.0e-20|99.8|mus:103971013|6-phosphogluconolactonase [EC:3.1.1.31]
Unigene7072_At_Mix	-1.92106	Down	-2.48641	Down	-2.79432	Down	gi|695065119|ref|XP_009421142.1|/7.1e-59/PREDICTED: 22.0 kDa class IV heat shock protein-like [Musa acuminata subsp. malaccensis]	K13993|1|1.1e-59|231.9|mus:104000746|HSP20 family protein
Unigene7403_At_Mix	1.07479	Up	1.41504	Up	1.54606	Up	gi|695045598|ref|XP_009410599.1|/2.2e-20/PREDICTED: protein IQ-DOMAIN 1-like [Musa acuminata subsp. malaccensis]	-
Unigene39160_At_Mix	-1.37732	Down	-2.23492	Down	-1.2703	Down	gi|695037631|ref|XP_009406312.1|/3.1e-33/PREDICTED: uncharacterized protein LOC103989238 isoform X1 [Musa acuminata subsp. malaccensis]	-
Unigene32387_At_Mix	1.31678	Up	2.15386	Up	2.82919	Up	gi|695041279|ref|XP_009408243.1|/7.1e-29/PREDICTED: protein ECERIFERUM 26-like [Musa acuminata subsp. malaccensis]	-
Unigene14972_At_Mix	-1.74177	Down	-1.17473	Down	-1.19287	Down	-	-
Unigene1323_At_Mix	-3.27713	Down	-2.5101	Down	-2.46127	Down	gi|695064255|ref|XP_009420664.1|/1.8e-69/PREDICTED: GRF1-interacting factor 1-like [Musa acuminata subsp. malaccensis]	-
Unigene33589_At_Mix	-1.13338	Down	-1.50624	Down	-2.54088	Down	gi|743767682|ref|XP_010914109.1|/2.5e-11/PREDICTED: mitogen-activated protein kinase kinase 5-like [Elaeis guineensis]	K13413|1|3.8e-12|72.0|egu:105039605|mitogen-activated protein kinase kinase 4/5, plant [EC:2.7.12.2]
CL1981.Contig3_At_Mix	2.41425	Up	2.29406	Up	2.75442	Up	gi|695033818|ref|XP_009404393.1|/4.8e-53/PREDICTED: GDP-L-galactose phosphorylase 1-like [Musa acuminata subsp. malaccensis]	K14190|1|7.3e-54|212.6|mus:103987732|GDP-L-galactose phosphorylase [EC:2.7.7.69]
CL2803.Contig1_At_Mix	2.06097	Up	1.49812	Up	2.96994	Up	gi|695054613|ref|XP_009415441.1|/2.8e-45/PREDICTED: cytochrome P450 93A3-like [Musa acuminata subsp. malaccensis]	K00512|1|8.5e-39|161.4|mdm:103454280|steroid 17alpha-monooxygenase / 17alpha-hydroxyprogesterone aldolase [EC:1.14.14.19 4.1.2.30];K07408|2|2.8e-37|156.4|nnu:104597498|cytochrome P450, family 1, subfamily A, polypeptide 1 [EC:1.14.14.1];K13261|3|8.0e-37|154.8|gmx:100776878|3,9-dihydroxypterocarpan 6a-monooxygenase [EC:1.14.13.28]
Unigene20360_At_Mix	-1.66855	Down	-1.81401	Down	-1.57861	Down	-	-
CL1844.Contig2_At_Mix	1.62868	Up	1.53987	Up	2.01655	Up	gi|695004517|ref|XP_009388670.1|/8.1e-170/PREDICTED: probable LRR receptor-like serine/threonine-protein kinase At1g34110 [Musa acuminata subsp. malaccensis]	K17422|1|1.3e-98|361.7|mtr:MTR_5g045910|large subunit ribosomal protein L41;K00924|2|4.7e-77|290.0|vvi:100260741|
CL1229.Contig5_At_Mix	-1.02492	Down	-2.47558	Down	-2.81479	Down	gi|695028504|ref|XP_009401632.1|/6.4e-161/PREDICTED: uncharacterized protein LOC103985610 [Musa acuminata subsp. malaccensis]	K09527|1|5.2e-22|108.2|atr:18433326|DnaJ homolog subfamily C member 7
CL5561.Contig1_At_Mix	-4.07936	Down	-2.91709	Down	-6.88671	Down	gi|695015983|ref|XP_009394885.1|/6.8e-56/PREDICTED: uncharacterized protein LOC103980274 [Musa acuminata subsp. malaccensis]	-
Unigene29057_At_Mix	1.15082	Up	1.99336	Up	1.45675	Up	gi|695048565|ref|XP_009412197.1|/2.3e-67/PREDICTED: flavonoid 3',5'-hydroxylase 1-like [Musa acuminata subsp. malaccensis]	K13083|1|3.5e-68|259.2|mus:103993746|flavonoid 3',5'-hydroxylase [EC:1.14.13.88]
Unigene37525_At_Mix	-3.02449	Down	-4.16125	Down	-3.48113	Down	-	-
Unigene12842_At_Mix	-1.2413	Down	-3.07318	Down	-1.62164	Down	gi|695029462|ref|XP_009402154.1|/1.4e-94/PREDICTED: F-box/kelch-repeat protein At1g80440-like [Musa acuminata subsp. malaccensis]	K13172|1|1.7e-07|58.9|cvr:CHLNCDRAFT_140537|serine/arginine repetitive matrix protein 2;K13026|2|6.5e-07|57.0|mpp:MICPUCDRAFT_53612|ATP-dependent RNA helicase DHX57 [EC:3.6.4.13];K13171|3|1.1e-06|56.2|cmo:103497135|serine/arginine repetitive matrix protein 1;K14325|4|1.1e-06|56.2|pda:103704825|RNA-binding protein with serine-rich domain 1
CL71.Contig3_At_Mix	1.57997	Up	1.41036	Up	2.42574	Up	gi|695016742|ref|XP_009395289.1|/6.4e-91/PREDICTED: reticulon-like protein B21 isoform X1 [Musa acuminata subsp. malaccensis]	K18999|1|2.4e-53|212.2|aly:ARALYDRAFT_332090|RNA polymerase II C-terminal domain phosphatase-like 3/4 [EC:3.1.3.16]
CL160.Contig2_At_Mix	-3.16993	Down	-3.63807	Down	-3.13557	Down	gi|695051255|ref|XP_009413646.1|/5.7e-42/PREDICTED: transcription factor LUX-like [Musa acuminata subsp. malaccensis]	K14317|1|7.9e-12|71.6|mus:103984394|nuclear pore complex protein Nup214;K03921|2|1.1e-10|67.8|apro:F751_6440|acyl-[acyl-carrier-protein] desaturase [EC:1.14.19.2 1.14.19.11 1.14.19.26];K14491|3|1.5e-10|67.4|bna:106417794|two-component response regulator ARR-B family
CL9809.Contig1_At_Mix	-2.18265	Down	1.49514	Up	1.45304	Up	gi|695012283|ref|XP_009392894.1|/8.1e-29/PREDICTED: CBS domain-containing protein CBSX3, mitochondrial-like [Musa acuminata subsp. malaccensis]	-
Unigene9653_At_Mix	-1.19077	Down	-2.14014	Down	-1.49562	Down	-	-
CL5411.Contig1_At_Mix	-1.17239	Down	-1.73533	Down	-2.49432	Down	gi|695017943|ref|XP_009395916.1|/3.3e-08/PREDICTED: glutamic acid-rich protein [Musa acuminata subsp. malaccensis]	K03024|1|1.2e-07|57.0|egu:105042233|DNA-directed RNA polymerase III subunit RPC7
CL2280.Contig1_At_Mix	2.30881	Up	1.87447	Up	1.97982	Up	gi|743766694|ref|XP_010913592.1|/3.5e-39/PREDICTED: probable inactive 2-oxoglutarate-dependent dioxygenase AOP2 [Elaeis guineensis]	K05282|1|6.5e-14|80.1|mus:103974743|gibberellin 20-oxidase [EC:1.14.11.12];K04125|5|2.7e-12|74.7|thj:104825932|gibberellin 2-oxidase [EC:1.14.11.13]
Unigene15129_At_Mix	1.04169	Up	1.5381	Up	1.67829	Up	gi|695055349|ref|XP_009415849.1|/0.0e+00/PREDICTED: lysosomal alpha-mannosidase-like isoform X2 [Musa acuminata subsp. malaccensis]	K01191|1|0.0e+00|1729.1|mus:103996629|alpha-mannosidase [EC:3.2.1.24]
CL36.Contig2_At_Mix	-1.07413	Down	-3.383	Down	-1.0226	Down	gi|695061169|ref|XP_009419008.1|/1.5e-79/PREDICTED: NAC domain-containing protein 21/22-like [Musa acuminata subsp. malaccensis]	K12581|1|3.7e-19|97.8|bna:106383523|CCR4-NOT transcription complex subunit 7/8;K13126|2|5.6e-07|57.4|fve:101312606|polyadenylate-binding protein
Unigene34704_At_Mix	-1.46272	Down	-4.19985	Down	-4.12762	Down	gi|567853699|ref|YP_008854602.1|/5.9e-108/ribulose 1,5-bisphosphate carboxylase/oxygenase large subunit [Curcuma roscoeana]	K01601|1|8.4e-107|387.9|egu:12079473|ribulose-bisphosphate carboxylase large chain [EC:4.1.1.39]
Unigene5438_At_Mix	-2.2774	Down	-1.89196	Down	-1.7976	Down	gi|195617694|gb|ACG30677.1|/8.6e-36/histone H4 [Zea mays]	K11254|1|1.1e-35|151.0|vvi:100261486|histone H4
Unigene16655_At_Mix	-1.3369	Down	-3.56768	Down	-2.59743	Down	gi|695017320|ref|XP_009395595.1|/2.6e-54/PREDICTED: uncharacterized protein LOC103980810 [Musa acuminata subsp. malaccensis]	-
CL6005.Contig2_At_Mix	2.9558	Up	3.2099	Up	3.5286	Up	-	-
Unigene29838_At_Mix	-2.27033	Down	-1.915	Down	-1.29656	Down	-	-
Unigene27144_At_Mix	1.17653	Up	1.71957	Up	1.88042	Up	gi|695070208|ref|XP_009382121.1|/8.7e-10/PREDICTED: ALG-2 interacting protein X-like [Musa acuminata subsp. malaccensis]	K12200|1|1.3e-10|69.7|mus:103970179|programmed cell death 6-interacting protein
Unigene23287_At_Mix	-1.37541	Down	-4.86618	Down	-2.95278	Down	-	-
Unigene27269_At_Mix	-1.24239	Down	-1.50286	Down	-1.34871	Down	-	-
Unigene15431_At_Mix	-1.87508	Down	-1.34585	Down	-2.50768	Down	gi|224056639|ref|XP_002298949.1|/6.7e-24/hypothetical protein POPTR_0001s43340g [Populus trichocarpa]	K01187|1|1.0e-24|113.6|pop:POPTR_0001s43340g|alpha-glucosidase [EC:3.2.1.20]
CL5821.Contig2_At_Mix	1.22917	Up	1.76851	Up	1.47012	Up	-	-
CL9415.Contig2_At_Mix	-7.72565	Down	1.12488	Up	1.24174	Up	gi|743773583|ref|XP_010917140.1|/1.1e-214/PREDICTED: 26S proteasome non-ATPase regulatory subunit 11 homolog [Elaeis guineensis]	K03036|1|1.7e-215|750.4|egu:105041809|26S proteasome regulatory subunit N6
Unigene40016_At_Mix	-2.44731	Down	-2.77367	Down	-1.61116	Down	gi|743754913|ref|XP_010923860.1|/1.1e-23/PREDICTED: pentatricopeptide repeat-containing protein At5g55740, chloroplastic [Elaeis guineensis]	K19589|1|3.4e-09|62.4|adu:107494680|release factor glutamine methyltransferase [EC:2.1.1.297];K17710|4|4.4e-09|62.0|ppp:PHYPADRAFT_177829|pentatricopeptide repeat domain-containing protein 1
Unigene11209_At_Mix	-3.35841	Down	-1.72728	Down	-1.86109	Down	-	-
CL2378.Contig3_At_Mix	-1.82716	Down	-3.974	Down	-3.90689	Down	gi|695028058|ref|XP_009401393.1|/0.0e+00/PREDICTED: beta-D-xylosidase 4-like [Musa acuminata subsp. malaccensis]	K15920|1|0.0e+00|1290.0|mus:103985427|beta-D-xylosidase 4 [EC:3.2.1.37]
Unigene30471_At_Mix	-1.39079	Down	-2.81655	Down	-2.11446	Down	gi|764612990|ref|XP_011467742.1|/9.6e-09/PREDICTED: LOW QUALITY PROTEIN: uncharacterized protein LOC101304315 [Fragaria vesca subsp. vesca]	K13680|1|1.8e-07|57.0|dosa:Os09t0572500-01|beta-mannan synthase [EC:2.4.1.32]
CL8539.Contig2_At_Mix	-1.77703	Down	-2.73295	Down	-1.502	Down	gi|641833636|gb|KDO52646.1|/2.9e-100/hypothetical protein CISIN_1g025536mg [Citrus sinensis]	K09131|1|1.7e-100|367.5|cic:CICLE_v10021838mg|uncharacterized protein
Unigene9536_At_Mix	2.73568	Up	3.30899	Up	2.76629	Up	gi|743785112|ref|XP_010921826.1|/3.8e-19/PREDICTED: F-actin-capping protein subunit alpha [Elaeis guineensis]	K10364|1|5.8e-20|97.8|egu:105045292|capping protein (actin filament) muscle Z-line, alpha
Unigene39988_At_Mix	-1.53776	Down	-2.21212	Down	-2.24207	Down	gi|702252073|ref|XP_010064348.1|/1.3e-23/PREDICTED: uncharacterized protein LOC104451368 [Eucalyptus grandis]	K01191|1|1.8e-22|106.3|pda:103707976|alpha-mannosidase [EC:3.2.1.24];K02537|2|5.9e-21|101.3|egu:105051599|mitotic spindle assembly checkpoint protein MAD2;K05666|3|3.6e-18|92.0|cam:101504903|ATP-binding cassette, subfamily C (CFTR/MRP), member 2;K20028|4|4.0e-17|88.6|mdm:103418427|palmitoyltransferase ZDHHC2/15/20 [EC:2.3.1.225];K10999|5|9.4e-11|67.4|zma:103640007|cellulose synthase A [EC:2.4.1.1…
CL1033.Contig3_At_Mix	3.07996	Up	2.81702	Up	2.80796	Up	gi|695056544|ref|XP_009416499.1|/4.5e-76/PREDICTED: auxin-responsive protein IAA21-like [Musa acuminata subsp. malaccensis]	K14484|1|6.8e-77|288.9|mus:103997082|auxin-responsive protein IAA
CL1820.Contig1_At_Mix	1.87447	Up	2.67344	Up	2.45337	Up	gi|695067057|ref|XP_009380437.1|/1.1e-37/PREDICTED: single-stranded DNA-binding protein WHY1, chloroplastic-like [Musa acuminata subsp. malaccensis]	-
Unigene938_At_Mix	-2.82375	Down	-2.04134	Down	-2.36957	Down	-	-
Unigene28284_At_Mix	-2.57405	Down	-4.4567	Down	-2.90211	Down	gi|695034647|ref|XP_009404788.1|/1.7e-26/PREDICTED: probable carboxylesterase 17 [Musa acuminata subsp. malaccensis]	K14493|1|5.6e-06|51.6|ppp:PHYPADRAFT_118478|gibberellin receptor GID1 [EC:3.-.-.-]
CL6006.Contig2_At_Mix	-1.61414	Down	-2.30108	Down	-1.51139	Down	gi|672144481|ref|XP_008796140.1|/2.4e-09/PREDICTED: putative dual specificity protein phosphatase DSP8 [Phoenix dactylifera]	K14165|1|3.6e-10|66.2|pda:103711674|atypical dual specificity phosphatase [EC:3.1.3.16 3.1.3.48]
CL5173.Contig1_At_Mix	1.08489	Up	1.58184	Up	1.37587	Up	gi|672137666|ref|XP_008792565.1|/1.4e-41/PREDICTED: adenine phosphoribosyltransferase 1-like [Phoenix dactylifera]	K00759|1|2.2e-42|173.7|pda:103709135|adenine phosphoribosyltransferase [EC:2.4.2.7]
Unigene32250_At_Mix	-1.03859	Down	-3.79008	Down	-3.13073	Down	-	-
Unigene33545_At_Mix	-1.68189	Down	-3.60196	Down	-3.96926	Down	gi|944221366|gb|KQK85813.1|/1.6e-35/hypothetical protein SETIT_020748mg [Setaria italica]	K02992|1|2.5e-36|152.5|bdi:104581786|small subunit ribosomal protein S7
CL7485.Contig1_At_Mix	-1.69203	Down	-1.21119	Down	-1.9059	Down	-	-
Unigene17126_At_Mix	-5.62024	Down	-6.9475	Down	-7.57311	Down	gi|695002199|ref|XP_009420449.1|/2.6e-11/PREDICTED: probable calcium-binding protein CML31 [Musa acuminata subsp. malaccensis]	K13448|1|3.9e-12|72.4|mus:104000185|calcium-binding protein CML
Unigene8264_At_Mix	-1.45571	Down	-2.57119	Down	-1.78937	Down	-	-
Unigene38230_At_Mix	-1.75433	Down	-2.04081	Down	-1.56698	Down	-	-
CL4692.Contig1_At_Mix	1.05166	Up	1.24793	Up	1.69163	Up	gi|695032773|ref|XP_009403942.1|/3.9e-07/PREDICTED: protease Do-like 7 [Musa acuminata subsp. malaccensis]	-
CL7535.Contig2_At_Mix	-1.32286	Down	-3.87556	Down	-3.59103	Down	gi|695003894|ref|XP_009387866.1|/1.5e-32/PREDICTED: zinc finger CCCH domain-containing protein 19-like [Musa acuminata subsp. malaccensis]	K01062|1|1.3e-15|85.5|smo:SELMODRAFT_441340|platelet-activating factor acetylhydrolase [EC:3.1.1.47]
Unigene40174_At_Mix	1.50716	Up	3.01903	Up	3.71178	Up	gi|694995806|ref|XP_009390529.1|/4.5e-46/PREDICTED: uncharacterized protein LOC103976890 isoform X3 [Musa acuminata subsp. malaccensis]	-
Unigene29754_At_Mix	-4.09029	Down	-3.11454	Down	-4.09029	Down	gi|695041811|ref|XP_009408528.1|/4.3e-53/PREDICTED: 9-cis-epoxycarotenoid dioxygenase, chloroplastic-like [Musa acuminata subsp. malaccensis]	K09840|1|6.5e-54|211.5|mus:103990944|9-cis-epoxycarotenoid dioxygenase [EC:1.13.11.51]
Unigene23428_At_Mix	1.72981	Up	2.19215	Up	2.00079	Up	-	-
Unigene5734_At_Mix	-3.40972	Down	-4.03692	Down	-4.0728	Down	gi|763804275|gb|KJB71213.1|/6.1e-17/hypothetical protein B456_011G110600 [Gossypium raimondii]	K11253|1|9.3e-18|92.0|atr:18444297|histone H3
Unigene28417_At_Mix	1.556	Up	1.46304	Up	1.50211	Up	gi|695023582|ref|XP_009398969.1|/3.9e-34/PREDICTED: uncharacterized protein LOC103983481, partial [Musa acuminata subsp. malaccensis]	K19027|1|2.2e-13|76.3|tcc:TCM_037126|zinc finger FYVE domain-containing protein 26
Unigene10373_At_Mix	-1.79594	Down	-2.18051	Down	-2.54784	Down	-	-
Unigene37278_At_Mix	-1.15108	Down	-1.95118	Down	-3.1298	Down	-	-
Unigene12069_At_Mix	-2.55987	Down	-1.54749	Down	-2.51096	Down	gi|695010244|ref|XP_009391788.1|/6.5e-24/PREDICTED: probable LRR receptor-like serine/threonine-protein kinase At4g26540 [Musa acuminata subsp. malaccensis]	K17422|1|2.0e-09|62.8|mtr:MTR_5g045910|large subunit ribosomal protein L41;K13430|2|1.9e-07|56.2|vvi:100254113|serine/threonine-protein kinase PBS1 [EC:2.7.11.1];K04730|3|9.3e-07|53.9|gra:105802466|interleukin-1 receptor-associated kinase 1 [EC:2.7.11.1]
Unigene30449_At_Mix	-8.3053	Down	-2.05737	Down	-2.42266	Down	gi|695022756|ref|XP_009398519.1|/1.8e-15/PREDICTED: uncharacterized protein LOC103983086 [Musa acuminata subsp. malaccensis]	-
CL3357.Contig2_At_Mix	2.39083	Up	4.19451	Up	4.2723	Up	gi|672113021|ref|XP_008808790.1|/6.6e-222/PREDICTED: aldehyde dehydrogenase family 2 member C4 isoform X1 [Phoenix dactylifera]	K12355|1|1.0e-222|774.6|pda:103720725|coniferyl-aldehyde dehydrogenase [EC:1.2.1.68]
Unigene31089_At_Mix	-2.34417	Down	-7.4457	Down	-1.32331	Down	-	-
Unigene28693_At_Mix	1.51134	Up	2.31112	Up	4.34754	Up	-	-
CL3823.Contig2_At_Mix	-3.71762	Down	-2.78417	Down	-1.75961	Down	gi|695052509|ref|XP_009414313.1|/3.7e-194/PREDICTED: uncharacterized protein LOC103995444 [Musa acuminata subsp. malaccensis]	-
Unigene13231_At_Mix	-6.91886	Down	-6.91886	Down	-6.91886	Down	gi|695044766|ref|XP_009410147.1|/7.4e-23/PREDICTED: uncharacterized protein LOC103992240 [Musa acuminata subsp. malaccensis]	-
CL571.Contig1_At_Mix	2.26754	Up	2.29278	Up	2.23266	Up	gi|695053444|ref|XP_009414811.1|/6.9e-54/PREDICTED: growth-regulating factor 1-like isoform X2 [Musa acuminata subsp. malaccensis]	-
Unigene35962_At_Mix	1.81147	Up	3.17632	Up	3.38819	Up	gi|695015359|ref|XP_009394545.1|/3.8e-34/PREDICTED: zinc finger CCCH domain-containing protein 12-like [Musa acuminata subsp. malaccensis]	K03260|1|5.7e-06|52.0|dosa:Os06t0520600-01|translation initiation factor 4G
Unigene25182_At_Mix	-1.6462	Down	-3.04222	Down	-3.01598	Down	-	-
CL3926.Contig2_At_Mix	1.47143	Up	1.47309	Up	1.79504	Up	gi|695030331|ref|XP_009402622.1|/8.7e-27/PREDICTED: exocyst complex component EXO70A1-like [Musa acuminata subsp. malaccensis]	K07195|1|1.3e-27|123.2|mus:103986358|exocyst complex component 7
CL4567.Contig1_At_Mix	1.38585	Up	1.53444	Up	2.0419	Up	gi|695027467|ref|XP_009401077.1|/2.1e-50/PREDICTED: membrane-anchored ubiquitin-fold protein 3-like [Musa acuminata subsp. malaccensis]	-
CL4728.Contig1_At_Mix	1.85277	Up	2.04244	Up	2.30242	Up	gi|695046301|ref|XP_009410974.1|/9.7e-145/PREDICTED: putative glucose-6-phosphate 1-epimerase [Musa acuminata subsp. malaccensis]	K01792|1|1.5e-145|517.7|mus:103992828|glucose-6-phosphate 1-epimerase [EC:5.1.3.15]
CL4290.Contig2_At_Mix	-2.38259	Down	-8.14636	Down	-2.04482	Down	gi|695006207|ref|XP_009389585.1|/9.2e-06/PREDICTED: LOW QUALITY PROTEIN: uncharacterized protein LOC103976118 [Musa acuminata subsp. malaccensis]	-
Unigene8920_At_Mix	1.60097	Up	2.21157	Up	2.50321	Up	-	-
Unigene37768_At_Mix	-1.75657	Down	-1.36065	Down	-1.40757	Down	gi|695077237|ref|XP_009385948.1|/2.6e-38/PREDICTED: calcineurin B-like protein 1 [Musa acuminata subsp. malaccensis]	K06268|1|3.9e-39|162.5|mus:103973173|serine/threonine-protein phosphatase 2B regulatory subunit
CL105.Contig3_At_Mix	-4.63021	Down	-7.13271	Down	-7.13271	Down	gi|695053023|ref|XP_009414588.1|/9.3e-223/PREDICTED: tubby-like F-box protein 8 [Musa acuminata subsp. malaccensis]	K19600|1|1.5e-116|422.2|cic:CICLE_v10001261mg|tubby-related protein 1
CL7505.Contig2_At_Mix	5.05729	Up	4.78814	Up	5.10154	Up	gi|695030788|ref|XP_009402876.1|/5.0e-59/PREDICTED: protein FAR1-RELATED SEQUENCE 5-like isoform X1 [Musa acuminata subsp. malaccensis]	K17604|1|7.7e-60|231.9|mus:103986581|zinc finger SWIM domain-containing protein 3
Unigene21676_At_Mix	-3.85688	Down	-1.07727	Down	-1.3431	Down	gi|695025965|ref|XP_009400254.1|/6.6e-29/PREDICTED: U-box domain-containing protein 33-like [Musa acuminata subsp. malaccensis]	K04733|1|4.1e-23|108.6|dosa:Os09t0570000-01|interleukin-1 receptor-associated kinase 4 [EC:2.7.11.1];K09553|3|3.5e-22|105.5|zma:103639761|stress-induced-phosphoprotein 1;K04730|4|5.9e-22|104.8|dosa:Os02t0665500-01|interleukin-1 receptor-associated kinase 1 [EC:2.7.11.1]
Unigene26280_At_Mix	-1.27777	Down	-1.76113	Down	-1.86879	Down	-	-
CL2116.Contig5_At_Mix	3.28896	Up	2.16159	Up	2.004	Up	gi|695065522|ref|XP_009421350.1|/7.4e-68/PREDICTED: myb-related protein MYBAS1 [Musa acuminata subsp. malaccensis]	K09422|1|1.1e-68|261.9|mus:104000922|myb proto-oncogene protein, plant
CL3054.Contig1_At_Mix	-1.95287	Down	-1.10296	Down	-9.08215	Down	gi|695047684|ref|XP_009411730.1|/3.6e-51/PREDICTED: uncharacterized protein LOC103993401 [Musa acuminata subsp. malaccensis]	K01609|1|2.5e-12|74.3|smo:SELMODRAFT_415962|indole-3-glycerol phosphate synthase [EC:4.1.1.48];K13280|2|1.2e-06|55.5|gra:105771024|signal peptidase, endoplasmic reticulum-type [EC:3.4.-.-]
Unigene11844_At_Mix	-4.03782	Down	-7.77479	Down	-4.03782	Down	gi|695039081|ref|XP_009407065.1|/4.1e-24/PREDICTED: endoglucanase 25-like [Musa acuminata subsp. malaccensis]	K01179|1|1.8e-16|86.7|cic:CICLE_v10003122mg|endoglucanase [EC:3.2.1.4]
Unigene29529_At_Mix	-1.79593	Down	-1.71003	Down	-2.31177	Down	-	-
Unigene22698_At_Mix	-1.70164	Down	-2.56746	Down	-5.86119	Down	-	-
CL9200.Contig1_At_Mix	-1.95914	Down	-3.10434	Down	-1.14086	Down	gi|695081547|ref|XP_009388299.1|/1.8e-16/PREDICTED: uncharacterized protein LOC103975117 [Musa acuminata subsp. malaccensis]	-
CL8975.Contig2_At_Mix	-2.4073	Down	-3.84622	Down	-3.85832	Down	gi|694999039|ref|XP_009407341.1|/1.5e-94/PREDICTED: probable serine/threonine-protein kinase At1g18390 isoform X1 [Musa acuminata subsp. malaccensis]	K04730|1|4.7e-61|237.3|sot:102606282|interleukin-1 receptor-associated kinase 1 [EC:2.7.11.1];K04733|2|9.9e-59|229.6|pop:POPTR_0160s002401|interleukin-1 receptor-associated kinase 4 [EC:2.7.11.1]
Unigene13279_At_Mix	-1.00638	Down	-3.90972	Down	-2.68531	Down	gi|695067428|ref|XP_009380630.1|/4.8e-63/PREDICTED: uncharacterized protein LOC103968974 [Musa acuminata subsp. malaccensis]	-
CL6987.Contig2_At_Mix	3.57258	Up	1.70706	Up	2.49158	Up	gi|661867568|emb|CDP21780.1|/2.9e-18/unnamed protein product [Coffea canephora]	-
Unigene25457_At_Mix	1.36361	Up	1.01854	Up	1.85626	Up	-	-
CL5569.Contig1_At_Mix	-1.94296	Down	-1.92169	Down	-2.16558	Down	gi|743920054|ref|XP_011004064.1|/3.8e-94/PREDICTED: uncharacterized protein LOC105110663 [Populus euphratica]	K01051|1|3.7e-25|116.7|mdm:103411372|pectinesterase [EC:3.1.1.11];K12486|2|1.9e-13|77.8|nnu:104590137|stromal membrane-associated protein;K06892|3|2.3e-11|70.9|mdm:103415491|feruloyl-CoA ortho-hydroxylase [EC:1.14.11.-];K01728|4|2.6e-10|67.4|mtr:MTR_2g023980|pectate lyase [EC:4.2.2.2];K09250|5|3.1e-08|60.5|egu:105037492|cellular nucleic acid-binding protein
CL3141.Contig1_At_Mix	-1.99287	Down	-2.01746	Down	-2.17914	Down	gi|695028300|ref|XP_009401522.1|/5.0e-202/PREDICTED: putative nuclease HARBI1 [Musa acuminata subsp. malaccensis]	K14861|1|1.1e-12|76.6|ath:AT1G72270|nucleolar pre-ribosomal-associated protein 1;K07936|5|1.0e-10|70.1|zma:103637360|GTP-binding nuclear protein Ran
Unigene31905_At_Mix	-1.38178	Down	-3.20607	Down	-3.6287	Down	gi|134093246|ref|YP_001109547.1|/9.8e-15/hypothetical protein Poptr_cp068 [Populus trichocarpa]	-
CL5881.Contig2_At_Mix	-1.22239	Down	1.00806	Up	1.00605	Up	gi|694998225|ref|XP_009403444.1|/5.5e-88/PREDICTED: RING-H2 finger protein ATL58-like [Musa acuminata subsp. malaccensis]	K19039|1|8.4e-89|329.3|mus:103986996|E3 ubiquitin-protein ligase ATL7/58/59 [EC:2.3.2.27]
Unigene33695_At_Mix	-2.14774	Down	-4.3804	Down	-4.42029	Down	-	-
Unigene3359_At_Mix	1.27269	Up	-1.9193	Down	-1.59504	Down	gi|695017379|ref|XP_009395628.1|/1.1e-48/PREDICTED: probable indole-3-acetic acid-amido synthetase GH3.8 [Musa acuminata subsp. malaccensis]	K14487|1|1.7e-49|196.8|mus:103980836|auxin responsive GH3 gene family
Unigene39523_At_Mix	-1.61982	Down	-3.64584	Down	-2.67657	Down	gi|674851042|emb|CDY71657.1|/2.1e-12/BnaUnng04520D, partial [Brassica napus]	-
Unigene20972_At_Mix	2.25743	Up	1.24837	Up	2.40755	Up	gi|658014410|ref|XP_008342524.1|/7.2e-06/PREDICTED: putative protein TPRXL [Malus domestica]	-
CL8349.Contig1_At_Mix	1.64075	Up	1.5323	Up	1.52693	Up	gi|695040692|ref|XP_009407932.1|/5.8e-149/PREDICTED: SEC14 cytosolic factor-like isoform X1 [Musa acuminata subsp. malaccensis]	K19996|1|8.9e-09|63.2|aip:107638949|phosphatidylinositol transfer protein SFH5
CL3657.Contig2_At_Mix	3.03439	Up	3.75957	Up	4.40073	Up	-	-
CL1093.Contig4_At_Mix	-2.64123	Down	-4.77873	Down	-4.5157	Down	gi|695010119|ref|XP_009391720.1|/1.0e-152/PREDICTED: probable ethanolamine kinase isoform X2 [Musa acuminata subsp. malaccensis]	K00894|1|8.4e-152|538.1|mus:103977815|ethanolamine kinase [EC:2.7.1.82]
Unigene18047_At_Mix	-2.39329	Down	-1.70288	Down	-1.52755	Down	-	-
Unigene3929_At_Mix	-1.79299	Down	-3.28708	Down	-3.36285	Down	-	-
Unigene31133_At_Mix	-2.54956	Down	-6.74595	Down	-1.57603	Down	gi|695021411|ref|XP_009397791.1|/5.3e-24/PREDICTED: uncharacterized protein LOC103982557 [Musa acuminata subsp. malaccensis]	K13348|1|8.0e-25|114.0|mus:103982557|protein Mpv17
Unigene38019_At_Mix	2.47417	Up	2.58597	Up	2.28772	Up	gi|695036786|ref|XP_009405862.1|/1.4e-13/PREDICTED: leucine-rich repeat receptor-like protein FASCIATED EAR2 [Musa acuminata subsp. malaccensis]	-
Unigene1895_At_Mix	1.67177	Up	2.16155	Up	2.56673	Up	-	-
Unigene34046_At_Mix	1.08097	Up	1.22803	Up	1.97724	Up	-	-
CL4538.Contig4_At_Mix	2.83118	Up	5.008	Up	5.56603	Up	gi|695081211|ref|XP_009388107.1|/7.2e-185/PREDICTED: amino acid permease 3-like [Musa acuminata subsp. malaccensis]	K14209|1|6.0e-115|416.0|adu:107473221|solute carrier family 36 (proton-coupled amino acid transporter)
CL8785.Contig1_At_Mix	-1.70396	Down	-1.60545	Down	1.7716	Up	-	-
CL8838.Contig2_At_Mix	2.75268	Up	2.34909	Up	2.38492	Up	gi|695015320|ref|XP_009394524.1|/1.2e-288/PREDICTED: actin-related protein 9 isoform X1 [Musa acuminata subsp. malaccensis]	K11673|1|1.8e-289|996.5|mus:103979972|actin-related protein 8
CL3188.Contig2_At_Mix	-1.64419	Down	-4.25409	Down	-2.66913	Down	-	-
Unigene845_At_Mix	-1.74893	Down	-2.19496	Down	-1.53764	Down	gi|695018067|ref|XP_009395979.1|/1.1e-159/PREDICTED: UDP-glycosyltransferase 88A1-like [Musa acuminata subsp. malaccensis]	K12938|1|1.8e-98|361.3|fve:101302986|anthocyanidin 5,3-O-glucosyltransferase [EC:2.4.1.-];K08237|2|5.5e-79|296.6|atr:18448124|hydroquinone glucosyltransferase [EC:2.4.1.218];K13263|3|6.8e-77|289.7|gmx:100101902|isoflavone 7-O-glucosyltransferase [EC:2.4.1.170]
Unigene39831_At_Mix	-1.00996	Down	-1.03008	Down	-1.1487	Down	gi|695074027|ref|XP_009384199.1|/1.2e-78/PREDICTED: probable polyamine oxidase 2 isoform X1 [Musa acuminata subsp. malaccensis]	K17839|1|1.8e-79|297.4|mus:103971799|polyamine oxidase [EC:1.5.3.17 1.5.3.-]
Unigene40085_At_Mix	1.42884	Up	1.47888	Up	1.46002	Up	-	-
Unigene37558_At_Mix	-1.03124	Down	-2.36131	Down	-2.38187	Down	gi|695036085|ref|XP_009405484.1|/7.3e-132/PREDICTED: chlorophyll a-b binding protein 7, chloroplastic-like [Musa acuminata subsp. malaccensis]	K08908|1|1.1e-132|474.6|mus:103988627|light-harvesting complex I chlorophyll a/b binding protein 2
CL418.Contig5_At_Mix	1.41717	Up	1.37749	Up	1.96196	Up	gi|743778407|ref|XP_010919664.1|/4.4e-186/PREDICTED: LOW QUALITY PROTEIN: uncharacterized protein LOC105043702 [Elaeis guineensis]	K15032|1|3.2e-11|72.0|vra:106774567|mTERF domain-containing protein, mitochondrial;K00430|2|1.2e-10|70.1|dosa:Os04t0498700-01|peroxidase [EC:1.11.1.7];K03006|4|6.6e-09|64.3|ppp:PHYPADRAFT_173475|DNA-directed RNA polymerase II subunit RPB1 [EC:2.7.7.6]
CL9671.Contig2_At_Mix	2.1302	Up	1.93231	Up	2.05504	Up	gi|695029460|ref|XP_009402153.1|/3.6e-17/PREDICTED: protein FAR1-RELATED SEQUENCE 5-like [Musa acuminata subsp. malaccensis]	K17604|1|3.9e-08|58.9|nnu:104590622|zinc finger SWIM domain-containing protein 3
Unigene31714_At_Mix	-1.1959	Down	-1.84939	Down	-2.63788	Down	-	-
CL5310.Contig7_At_Mix	-6.75933	Down	1.03725	Up	-6.75933	Down	gi|695067321|ref|XP_009380575.1|/1.8e-166/PREDICTED: uncharacterized protein LOC103968935 isoform X1 [Musa acuminata subsp. malaccensis]	K18666|1|2.7e-167|590.5|mus:103968935|activating signal cointegrator complex subunit 1
Unigene30888_At_Mix	-1.77036	Down	-2.20699	Down	-2.2669	Down	-	-
Unigene28090_At_Mix	1.45638	Up	2.15305	Up	2.48213	Up	gi|672190847|ref|XP_008775356.1|/7.5e-46/PREDICTED: FK506-binding protein 4-like [Phoenix dactylifera]	K10572|1|1.3e-10|67.8|mdm:103423459|inositol-pentakisphosphate 2-kinase [EC:2.7.1.158]
Unigene10664_At_Mix	-1.7812	Down	-2.29454	Down	-1.72196	Down	-	-
Unigene18589_At_Mix	-2.06433	Down	-1.25309	Down	-1.62232	Down	-	-
Unigene21507_At_Mix	1.95454	Up	4.43939	Up	4.33788	Up	-	-
Unigene20016_At_Mix	2.33159	Up	2.30975	Up	1.87226	Up	gi|695006974|ref|XP_009390015.1|/1.2e-40/PREDICTED: uncharacterized protein LOC103976513 [Musa acuminata subsp. malaccensis]	-
Unigene39187_At_Mix	-1.70589	Down	-2.78488	Down	-1.99638	Down	-	-
Unigene5518_At_Mix	-1.04858	Down	1.68145	Up	1.12061	Up	gi|747065112|ref|XP_011079171.1|/5.3e-28/PREDICTED: vegetative cell wall protein gp1-like [Sesamum indicum]	K05747|1|7.8e-24|111.7|vcn:VOLCADRAFT_55197|Wiskott-Aldrich syndrome protein
Unigene2648_At_Mix	-1.14529	Down	-1.82336	Down	-2.11807	Down	-	-
Unigene16864_At_Mix	-1.67542	Down	-1.4849	Down	-1.65854	Down	gi|695012945|ref|XP_009393245.1|/1.9e-28/PREDICTED: probable aminotransferase TAT2 isoform X1 [Musa acuminata subsp. malaccensis]	K00815|1|3.0e-29|130.2|mus:103978985|tyrosine aminotransferase [EC:2.6.1.5]
Unigene25827_At_Mix	1.12416	Up	2.11098	Up	1.99383	Up	-	-
Unigene28454_At_Mix	1.09048	Up	1.55429	Up	2.28073	Up	gi|672125765|ref|XP_008786310.1|/3.0e-76/PREDICTED: putative DNA-binding protein ESCAROLA [Phoenix dactylifera]	-
Unigene29616_At_Mix	1.62062	Up	1.02789	Up	1.8721	Up	gi|695028826|ref|XP_009401804.1|/6.9e-13/PREDICTED: mitochondrial intermembrane space import and assembly protein 40 isoform X2 [Musa acuminata subsp. malaccensis]	K17782|1|1.1e-13|77.0|mus:103985727|mitochondrial intermembrane space import and assembly protein 40
CL7337.Contig2_At_Mix	1.43381	Up	-3.81506	Down	-7.55203	Down	gi|695068366|ref|XP_009381123.1|/4.4e-21/PREDICTED: transcription factor HY5-like [Musa acuminata subsp. malaccensis]	K16241|1|6.7e-22|104.8|mus:103969348|transcription factor HY5
CL1268.Contig1_At_Mix	-1.11653	Down	-2.45421	Down	-3.03851	Down	gi|302828408|ref|XP_002945771.1|/2.2e-17/pathogenesis-related protein 1-like protein [Volvox carteri f. nagariensis]	K01180|1|4.2e-16|87.0|vcn:VOLCADRAFT_88258|endo-1,3(4)-beta-glucanase [EC:3.2.1.6];K01183|3|3.3e-13|77.4|bvg:104883960|chitinase [EC:3.2.1.14]
CL6991.Contig3_At_Mix	-1.30781	Down	2.02542	Up	2.86181	Up	gi|769806605|ref|XP_011625088.1|/1.7e-57/PREDICTED: proline-rich extensin-like protein EPR1 [Amborella trichopoda]	K02184|1|6.3e-41|170.2|aip:107619883|formin 2
Unigene9546_At_Mix	-1.03167	Down	-2.95296	Down	-3.91516	Down	-	-
Unigene31835_At_Mix	-2.36984	Down	-2.29677	Down	-1.32374	Down	-	-
Unigene14506_At_Mix	-1.04117	Down	-3.54804	Down	-4.52038	Down	-	-
Unigene30177_At_Mix	-5.92791	Down	-4.1707	Down	-3.30426	Down	gi|672124574|ref|XP_008785675.1|/3.3e-118/PREDICTED: random slug protein 5 [Phoenix dactylifera]	K14399|1|2.6e-43|177.6|csl:COCSUDRAFT_47181|polyribonucleotide 5'-hydroxyl-kinase [EC:2.7.1.78];K00133|2|5.8e-11|70.1|aly:ARALYDRAFT_312479|aspartate-semialdehyde dehydrogenase [EC:1.2.1.11];K19996|3|1.1e-09|65.9|atr:18443032|phosphatidylinositol transfer protein SFH5
CL3159.Contig2_At_Mix	-1.13848	Down	-1.22077	Down	-1.06619	Down	gi|672172134|ref|XP_008806151.1|/0.0e+00/PREDICTED: DNA-directed RNA polymerase II subunit 1 [Phoenix dactylifera]	K03006|1|0.0e+00|3561.2|pda:103718915|DNA-directed RNA polymerase II subunit RPB1 [EC:2.7.7.6]
Unigene3836_At_Mix	1.62882	Up	2.74894	Up	3.36405	Up	gi|743770679|ref|XP_010915633.1|/8.5e-22/PREDICTED: NAC domain-containing protein 76-like [Elaeis guineensis]	-
Unigene12948_At_Mix	-1.12032	Down	-3.03244	Down	-2.44429	Down	-	-
CL7694.Contig2_At_Mix	1.0219	Up	1.28448	Up	1.28675	Up	gi|242079295|ref|XP_002444416.1|/2.3e-68/hypothetical protein SORBIDRAFT_07g021630 [Sorghum bicolor]	K00131|1|3.5e-69|262.3|sbi:SORBI_07g021630|glyceraldehyde-3-phosphate dehydrogenase (NADP+) [EC:1.2.1.9]
Unigene37433_At_Mix	-3.23271	Down	-4.17931	Down	-3.15534	Down	gi|695073314|ref|XP_009383819.1|/1.4e-108/PREDICTED: BTB/POZ and TAZ domain-containing protein 1-like [Musa acuminata subsp. malaccensis]	K00517|1|6.9e-68|259.2|crb:CARUB_v10017405mg|
Unigene22571_At_Mix	-3.48829	Down	-2.423	Down	-3.43582	Down	-	-
Unigene26987_At_Mix	-2.33299	Down	-3.09008	Down	-3.74074	Down	gi|694999043|ref|XP_009407357.1|/7.5e-39/PREDICTED: probable serine/threonine-protein kinase At1g18390 isoform X3 [Musa acuminata subsp. malaccensis]	K04733|1|9.1e-13|75.1|pop:POPTR_0160s002401|interleukin-1 receptor-associated kinase 4 [EC:2.7.11.1];K04730|3|3.6e-09|63.2|pda:103721966|interleukin-1 receptor-associated kinase 1 [EC:2.7.11.1];K04447|4|3.6e-09|63.2|adu:107490530|Janus kinase 2 [EC:2.7.10.2]
CL2285.Contig5_At_Mix	2.03363	Up	1.5009	Up	1.89901	Up	gi|695069338|ref|XP_009381643.1|/2.2e-205/PREDICTED: kanadaptin [Musa acuminata subsp. malaccensis]	-
CL5363.Contig2_At_Mix	6.91886	Up	7.04439	Up	7.29462	Up	gi|743890638|ref|XP_010911133.1|/7.9e-39/PREDICTED: ocs element-binding factor 1-like [Elaeis guineensis]	K09060|1|1.4e-08|62.8|pda:103696083|plant G-box-binding factor
Unigene6067_At_Mix	-1.72847	Down	-2.78449	Down	-3.6321	Down	-	-
Unigene36176_At_Mix	-2.20558	Down	-2.56121	Down	-3.18622	Down	-	-
CL1365.Contig2_At_Mix	-4.55254	Down	-4.45943	Down	-1.90484	Down	gi|695061938|ref|XP_009419420.1|/3.1e-103/PREDICTED: probable CCR4-associated factor 1 homolog 11 [Musa acuminata subsp. malaccensis]	K12581|1|4.7e-104|379.0|mus:103999385|CCR4-NOT transcription complex subunit 7/8
CL6771.Contig1_At_Mix	-6.6677	Down	1.27677	Up	1.35281	Up	gi|695058507|ref|XP_009417571.1|/7.2e-13/PREDICTED: uncharacterized protein LOC103997952 [Musa acuminata subsp. malaccensis]	K09422|1|6.2e-09|62.8|egu:105058421|myb proto-oncogene protein, plant
Unigene19271_At_Mix	1.21742	Up	1.02584	Up	1.25067	Up	gi|695069406|ref|XP_009381677.1|/2.8e-21/PREDICTED: uncharacterized protein LOC103969751 [Musa acuminata subsp. malaccensis]	K05747|1|6.7e-07|55.1|vcn:VOLCADRAFT_101467|Wiskott-Aldrich syndrome protein
Unigene12677_At_Mix	-1.79404	Down	-1.69377	Down	-1.31684	Down	gi|695064289|ref|XP_009420683.1|/1.0e-34/PREDICTED: uncharacterized protein LOC104000380 [Musa acuminata subsp. malaccensis]	-
CL3460.Contig4_At_Mix	-1.76005	Down	-7.45121	Down	-1.95936	Down	gi|695063847|ref|XP_009420445.1|/9.8e-87/PREDICTED: FAD synthase-like [Musa acuminata subsp. malaccensis]	-
CL3492.Contig2_At_Mix	-7.02606	Down	-7.02606	Down	-7.02606	Down	-	-
Unigene10733_At_Mix	1.2666	Up	1.01775	Up	1.88482	Up	-	-
Unigene34461_At_Mix	-1.04476	Down	-3.26715	Down	-1.33967	Down	gi|695027501|ref|XP_009401097.1|/1.1e-32/PREDICTED: receptor-like serine/threonine-protein kinase At1g78530 isoform X1 [Musa acuminata subsp. malaccensis]	K04733|1|4.8e-23|108.2|smo:SELMODRAFT_133636|interleukin-1 receptor-associated kinase 4 [EC:2.7.11.1];K04730|3|1.1e-22|107.1|sind:105166479|interleukin-1 receptor-associated kinase 1 [EC:2.7.11.1]
Unigene12627_At_Mix	1.28619	Up	-1.2679	Down	-1.00162	Down	gi|695050999|ref|XP_009413511.1|/9.4e-18/PREDICTED: probable NAD(P)H-dependent oxidoreductase 1, partial [Musa acuminata subsp. malaccensis]	K19642|1|1.9e-15|83.2|sly:101256763|D-galacturonate reductase [EC:1.1.1.365]
Unigene3613_At_Mix	1.23447	Up	1.95511	Up	2.12199	Up	gi|695008776|ref|XP_009390988.1|/2.6e-241/PREDICTED: lysosomal Pro-X carboxypeptidase [Musa acuminata subsp. malaccensis]	K01285|1|3.9e-242|839.0|mus:103977252|lysosomal Pro-X carboxypeptidase [EC:3.4.16.2]
Unigene2132_At_Mix	-1.08363	Down	-1.10991	Down	-1.75506	Down	gi|695002667|ref|XP_009381353.1|/1.1e-18/PREDICTED: pentatricopeptide repeat-containing protein At3g03580-like [Musa acuminata subsp. malaccensis]	-
CL4959.Contig2_At_Mix	-3.03622	Down	-2.61508	Down	-2.07337	Down	gi|694994521|ref|XP_009393593.1|/1.3e-39/PREDICTED: ethylene-responsive transcription factor ERF053-like [Musa acuminata subsp. malaccensis]	K09286|1|4.2e-06|53.1|bna:106374499|EREBP-like factor
CL851.Contig3_At_Mix	7.6865	Up	9.69581	Up	10.5028	Up	gi|695068464|ref|XP_009381177.1|/2.5e-139/PREDICTED: cytochrome P450 90D2-like isoform X1 [Musa acuminata subsp. malaccensis]	K12638|1|1.4e-134|481.9|egu:105040406|3-epi-6-deoxocathasterone 23-monooxygenase [EC:1.14.13.112];K09589|3|9.3e-131|469.2|sita:101767613|steroid 3-oxidase [EC:1.14.-.-]
Unigene27841_At_Mix	-1.30181	Down	-2.556	Down	-2.0113	Down	-	-
Unigene30194_At_Mix	1.07294	Up	1.50764	Up	1.05267	Up	gi|719998433|ref|XP_010255409.1|/1.7e-38/PREDICTED: putative DNA-binding protein ESCAROLA [Nelumbo nucifera]	-
CL9497.Contig2_At_Mix	1.2651	Up	1.29063	Up	1.35982	Up	-	-
Unigene26459_At_Mix	-1.69357	Down	-1.39318	Down	-1.856	Down	-	-
CL7200.Contig3_At_Mix	1.34274	Up	1.42579	Up	1.47947	Up	gi|743819154|ref|XP_010931440.1|/1.7e-51/PREDICTED: NAC domain-containing protein 68-like isoform X1 [Elaeis guineensis]	K12581|1|2.5e-18|94.7|bna:106383523|CCR4-NOT transcription complex subunit 7/8;K01054|2|2.1e-09|65.1|bna:106399005|acylglycerol lipase [EC:3.1.1.23]
CL9570.Contig1_At_Mix	-2.00433	Down	-3.37428	Down	-2.68212	Down	gi|695010129|ref|XP_009391725.1|/7.3e-141/PREDICTED: probable nucleoredoxin 1 [Musa acuminata subsp. malaccensis]	K17609|1|1.1e-141|505.4|mus:103977820|nucleoredoxin [EC:1.8.1.8]
CL5662.Contig1_At_Mix	1.85316	Up	1.3027	Up	1.80139	Up	gi|695011448|ref|XP_009392443.1|/1.8e-167/PREDICTED: GDSL esterase/lipase At5g45670-like [Musa acuminata subsp. malaccensis]	K14306|1|1.4e-10|69.3|bvg:104905321|nuclear pore complex protein Nup62
CL896.Contig3_At_Mix	1.16022	Up	1.50007	Up	2.68236	Up	gi|695047095|ref|XP_009411414.1|/4.7e-131/PREDICTED: peroxidase 5 {ECO:0000250|UniProtKB:P22195}-like [Musa acuminata subsp. malaccensis]	K00430|1|7.2e-132|472.2|mus:103993173|peroxidase [EC:1.11.1.7]
CL4935.Contig1_At_Mix	-1.68149	Down	-2.53781	Down	-3.63749	Down	gi|695049475|ref|XP_009412676.1|/8.7e-77/PREDICTED: myb-related protein 306-like [Musa acuminata subsp. malaccensis]	K09422|1|1.3e-77|290.8|mus:103994109|myb proto-oncogene protein, plant
CL4801.Contig3_At_Mix	-2.34927	Down	-3.83738	Down	-2.83738	Down	gi|570932606|gb|AHF20176.1|/2.3e-90/cinnamate 4-hydroxylase, partial [Musa acuminata AAA Group]	K00487|1|3.5e-91|335.9|mus:103997903|trans-cinnamate 4-monooxygenase [EC:1.14.13.11]
CL1997.Contig5_At_Mix	1.66873	Up	1.10579	Up	1.62619	Up	gi|694996872|ref|XP_009396477.1|/5.7e-21/PREDICTED: AP2-like ethylene-responsive transcription factor TOE3 [Musa acuminata subsp. malaccensis]	K09284|1|8.6e-22|105.5|mus:103981461|AP2-like factor, euAP2 lineage
Unigene1463_At_Mix	-4.77913	Down	-3.51993	Down	-4.36793	Down	gi|676387367|ref|XP_009036962.1|/1.1e-07/hypothetical protein AURANDRAFT_64234 [Aureococcus anophagefferens]	-
Unigene12790_At_Mix	-1.72329	Down	-1.13229	Down	-1.15353	Down	-	-
CL5555.Contig2_At_Mix	2.11095	Up	2.91256	Up	3.22124	Up	gi|695054656|ref|XP_009415464.1|/8.1e-48/PREDICTED: phosphopantothenoylcysteine decarboxylase subunit VHS3-like isoform X1 [Musa acuminata subsp. malaccensis]	K14961|1|6.8e-15|83.2|mis:MICPUN_62589|COMPASS component SWD1;K11323|5|4.4e-14|80.5|vcn:VOLCADRAFT_121342|histone arginine demethylase JMJD6 [EC:1.14.11.-]
CL7211.Contig1_At_Mix	-1.25648	Down	-2.8049	Down	-2.95041	Down	gi|567853671|ref|YP_008854574.1|/2.2e-87/photosystem II protein D1 [Curcuma roscoeana]	K02703|1|1.7e-87|323.6|pop:Poptr_cp001|photosystem II P680 reaction center D1 protein [EC:1.10.3.9]
CL1275.Contig3_At_Mix	-1.90021	Down	-1.82371	Down	-2.73824	Down	-	-
CL5223.Contig3_At_Mix	-1.26559	Down	-2.42786	Down	-3.54716	Down	gi|695027860|ref|XP_009401286.1|/1.2e-77/PREDICTED: uncharacterized protein LOC103985348 [Musa acuminata subsp. malaccensis]	-
CL9820.Contig3_At_Mix	1.57319	Up	2.50043	Up	1.30423	Up	gi|695036311|ref|XP_009405606.1|/2.4e-49/PREDICTED: protein phosphatase 1 regulatory subunit pprA-like [Musa acuminata subsp. malaccensis]	K17550|1|3.7e-50|200.3|mus:103988716|protein phosphatase 1 regulatory subunit 7
Unigene39410_At_Mix	1.47903	Up	2.55051	Up	2.42537	Up	gi|565403296|ref|XP_006367098.1|/1.2e-23/PREDICTED: protein starmaker-like isoform X1 [Solanum tuberosum]	K11323|1|2.2e-09|64.3|vcn:VOLCADRAFT_121342|histone arginine demethylase JMJD6 [EC:1.14.11.-];K14961|5|2.2e-09|64.3|mis:MICPUN_62589|COMPASS component SWD1
Unigene17264_At_Mix	-1.92413	Down	-3.36302	Down	-1.10668	Down	-	-
CL5751.Contig2_At_Mix	3.22707	Up	3.39023	Up	3.74024	Up	gi|695031144|ref|XP_009403073.1|/0.0e+00/PREDICTED: cryptochrome-1 [Musa acuminata subsp. malaccensis]	K12118|1|0.0e+00|1136.7|mus:103986709|cryptochrome 1
Unigene30071_At_Mix	-1.12935	Down	-1.98747	Down	-1.10208	Down	-	-
Unigene38695_At_Mix	-1.0385	Down	-1.74132	Down	-1.6081	Down	-	-
Unigene15634_At_Mix	-1.80167	Down	-3.24793	Down	-3.24793	Down	gi|672170676|ref|XP_008805401.1|/2.2e-36/PREDICTED: LOW QUALITY PROTEIN: pleiotropic drug resistance protein 2-like [Phoenix dactylifera]	-
Unigene38855_At_Mix	-1.0759	Down	-2.83479	Down	-1.85065	Down	-	-
Unigene23033_At_Mix	-1.08501	Down	-2.50819	Down	-2.0078	Down	gi|828310828|ref|XP_012571156.1|/1.4e-09/PREDICTED: uncharacterized protein LOC105852099 [Cicer arietinum]	-
Unigene1640_At_Mix	1.31871	Up	2.53587	Up	2.77481	Up	gi|944224031|gb|KQK88435.1|/3.2e-41/hypothetical protein SETIT_037563mg [Setaria italica]	-
Unigene25797_At_Mix	1.06963	Up	-2.25393	Down	-1.70759	Down	gi|695062561|ref|XP_009419753.1|/3.1e-15/PREDICTED: probable WRKY transcription factor 49 [Musa acuminata subsp. malaccensis]	-
Unigene9526_At_Mix	-1.01384	Down	-1.21617	Down	-1.79657	Down	-	-
CL5599.Contig2_At_Mix	-1.75216	Down	-8.16155	Down	-8.16155	Down	-	-
CL5784.Contig1_At_Mix	-2.37648	Down	-4.07633	Down	-3.67245	Down	gi|695075230|ref|XP_009384846.1|/1.3e-191/PREDICTED: nematode resistance protein-like HSPRO2 [Musa acuminata subsp. malaccensis]	K13412|1|1.4e-12|76.3|dosa:Os05t0491900-00|calcium-dependent protein kinase [EC:2.7.11.1];K14325|3|2.5e-09|65.5|crb:CARUB_v10009275mg|RNA-binding protein with serine-rich domain 1;K02184|4|5.7e-09|64.3|thj:104801425|formin 2
CL3019.Contig5_At_Mix	1.9666	Up	3.47139	Up	3.43897	Up	gi|695058347|ref|XP_009417485.1|/1.7e-168/PREDICTED: putative glucose-6-phosphate 1-epimerase [Musa acuminata subsp. malaccensis]	K01792|1|2.6e-169|596.7|mus:103997879|glucose-6-phosphate 1-epimerase [EC:5.1.3.15]
Unigene28725_At_Mix	-1.59701	Down	-4.29937	Down	-1.98742	Down	gi|695021468|ref|XP_009397822.1|/1.5e-26/PREDICTED: probable xyloglucan endotransglucosylase/hydrolase protein 30 isoform X2 [Musa acuminata subsp. malaccensis]	K08235|1|2.3e-27|123.2|mus:103982579|xyloglucan:xyloglucosyl transferase [EC:2.4.1.207]
CL8975.Contig1_At_Mix	-1.82284	Down	-5.03971	Down	-6.45843	Down	gi|672154654|ref|XP_008797678.1|/3.2e-73/PREDICTED: uncharacterized protein LOC103712818 [Phoenix dactylifera]	K04730|1|3.5e-24|114.4|sot:102606282|interleukin-1 receptor-associated kinase 1 [EC:2.7.11.1];K04733|2|1.5e-22|109.0|aip:107632076|interleukin-1 receptor-associated kinase 4 [EC:2.7.11.1];K14306|5|2.0e-11|72.0|ppp:PHYPADRAFT_166175|nuclear pore complex protein Nup62
CL1853.Contig2_At_Mix	1.17668	Up	1.98664	Up	2.01324	Up	gi|695009928|ref|XP_009391616.1|/1.0e-256/PREDICTED: probable protein arginine N-methyltransferase 3 [Musa acuminata subsp. malaccensis]	K11436|1|1.5e-257|890.6|mus:103977744|type I protein arginine methyltransferase [EC:2.1.1.319]
CL307.Contig1_At_Mix	-1.3884	Down	-6.74595	Down	-1.29749	Down	-	-
CL876.Contig1_At_Mix	1.56647	Up	3.13792	Up	3.42819	Up	gi|695066938|ref|XP_009380371.1|/4.5e-93/PREDICTED: protein RER1A-like [Musa acuminata subsp. malaccensis]	-
Unigene39977_At_Mix	-1.44108	Down	-1.96523	Down	-2.02127	Down	-	-
Unigene8109_At_Mix	1.52145	Up	2.55355	Up	2.30234	Up	gi|695041118|ref|XP_009408158.1|/4.5e-27/PREDICTED: gibberellin-regulated protein 2-like [Musa acuminata subsp. malaccensis]	K03860|1|9.8e-11|68.2|nnu:104608881|phosphatidylinositol glycan, class Q
Unigene12424_At_Mix	1.36347	Up	1.27915	Up	1.69168	Up	-	-
Unigene30972_At_Mix	1.46591	Up	1.17626	Up	1.55853	Up	-	-
Unigene8398_At_Mix	-1.95217	Down	-1.34645	Down	-1.30217	Down	-	-
CL8174.Contig1_At_Mix	2.18485	Up	1.44971	Up	1.53679	Up	gi|695040561|ref|XP_009407862.1|/3.9e-228/PREDICTED: protein IQ-DOMAIN 32-like [Musa acuminata subsp. malaccensis]	K14411|1|1.6e-08|63.5|csv:101220676|RNA-binding protein Musashi
Unigene6363_At_Mix	-1.01108	Down	-2.07183	Down	-1.56211	Down	gi|147866657|emb|CAN79422.1|/5.3e-26/hypothetical protein VITISV_002126 [Vitis vinifera]	K07739|1|1.2e-17|90.5|gra:105803458|elongator complex protein 3 [EC:2.3.1.48];K08176|2|4.9e-16|85.1|mdm:103419864|MFS transporter, PHS family, inorganic phosphate transporter;K11592|3|8.3e-16|84.3|pda:103711964|endoribonuclease Dicer [EC:3.1.26.-];K12447|4|1.6e-14|80.1|thj:104808371|UDP-sugar pyrophosphorylase [EC:2.7.7.64];K03257|5|1.2e-11|70.5|nnu:104600806|translation initiation factor 4A
Unigene38363_At_Mix	2.02217	Up	1.60741	Up	1.55345	Up	gi|672128920|ref|XP_008787956.1|/1.7e-196/PREDICTED: probable glycosyltransferase At5g03795 isoform X1 [Phoenix dactylifera]	K18789|1|1.5e-88|328.9|atr:18446374|xylogalacturonan beta-1,3-xylosyltransferase [EC:2.4.2.41]
Unigene729_At_Mix	1.04182	Up	3.078	Up	3.58575	Up	gi|220683825|gb|ACL80664.1|/2.6e-47/pathogenesis-related protein 5 [Zingiber zerumbet]	-
Unigene3118_At_Mix	-1.40388	Down	-2.19425	Down	-1.32624	Down	-	-
Unigene25675_At_Mix	-1.00694	Down	-3.76775	Down	-1.65227	Down	-	-
Unigene32486_At_Mix	-1.11667	Down	-1.64017	Down	-1.53379	Down	gi|567853712|ref|YP_008854615.1|/1.4e-31/ribosomal protein L33 [Curcuma roscoeana]	K02913|1|1.5e-30|133.7|egu:12079411|large subunit ribosomal protein L33
CL1929.Contig2_At_Mix	-1.52947	Down	1.67433	Up	1.28822	Up	gi|695067452|ref|XP_009380643.1|/2.6e-56/PREDICTED: outer envelope pore protein 16, chloroplastic [Musa acuminata subsp. malaccensis]	K17795|1|6.4e-15|82.8|ppp:PHYPADRAFT_172788|mitochondrial import inner membrane translocase subunit TIM17
Unigene19945_At_Mix	-1.25529	Down	-1.83906	Down	-2.31597	Down	-	-
Unigene37115_At_Mix	7.55459	Up	6.91089	Up	6.87036	Up	-	-
Unigene40579_At_Mix	-2.5322	Down	-3.96327	Down	-2.98629	Down	gi|695058403|ref|XP_009417516.1|/3.5e-54/PREDICTED: cytochrome P450 CYP73A100-like [Musa acuminata subsp. malaccensis]	K00487|1|5.4e-55|215.3|mus:103997903|trans-cinnamate 4-monooxygenase [EC:1.14.13.11]
CL6103.Contig1_At_Mix	1.05247	Up	1.30986	Up	1.50642	Up	gi|695040373|ref|XP_009407761.1|/4.6e-33/PREDICTED: uncharacterized protein LOC103990376 [Musa acuminata subsp. malaccensis]	-
CL5789.Contig2_At_Mix	2.04168	Up	3.2568	Up	3.25784	Up	gi|694997977|ref|XP_009402165.1|/1.7e-179/PREDICTED: uncharacterized protein LOC103986022 isoform X1 [Musa acuminata subsp. malaccensis]	K12471|1|1.0e-133|478.8|brp:103847542|epsin;K05016|2|3.3e-07|58.5|dosa:Os01t0876100-00|chloride channel 7
Unigene7542_At_Mix	2.10762	Up	1.4235	Up	3.34772	Up	gi|695041338|ref|XP_009408273.1|/2.3e-122/PREDICTED: peroxisome biogenesis protein 22-like [Musa acuminata subsp. malaccensis]	-
CL545.Contig5_At_Mix	-7.26053	Down	1.46512	Up	-7.26053	Down	gi|442803210|gb|AGC78945.1|/1.1e-65/hypothetical protein (mitochondrion) [Vicia faba]	-
Unigene22266_At_Mix	2.28183	Up	3.82451	Up	4.0299	Up	gi|695000080|ref|XP_009410138.1|/9.4e-27/PREDICTED: uncharacterized protein LOC103992231 [Musa acuminata subsp. malaccensis]	K18134|1|1.4e-27|123.2|mus:103992231|protein O-GlcNAc transferase [EC:2.4.1.255]
CL9024.Contig2_At_Mix	1.53183	Up	1.26919	Up	1.41717	Up	gi|695065513|ref|XP_009421346.1|/3.0e-189/PREDICTED: arginine biosynthesis bifunctional protein ArgJ, chloroplastic [Musa acuminata subsp. malaccensis]	K00620|1|4.5e-190|666.0|mus:104000917|glutamate N-acetyltransferase / amino-acid N-acetyltransferase [EC:2.3.1.35 2.3.1.1]
Unigene4805_At_Mix	-1.47755	Down	-2.22317	Down	-3.47109	Down	gi|695076939|ref|XP_009385782.1|/1.2e-109/PREDICTED: zinc finger CCCH domain-containing protein 35-like [Musa acuminata subsp. malaccensis]	K07560|1|5.7e-35|149.8|apro:F751_1912|D-tyrosyl-tRNA(Tyr) deacylase [EC:3.1.-.-];K15172|2|5.1e-28|126.7|vcn:VOLCADRAFT_106802|transcription elongation factor SPT5
Unigene39163_At_Mix	-2.03804	Down	-8.4865	Down	-3.2011	Down	gi|695056908|ref|XP_009416698.1|/1.6e-07/PREDICTED: uncharacterized protein LOC103997255 [Musa acuminata subsp. malaccensis]	-
Unigene8827_At_Mix	1.13819	Up	1.58141	Up	1.93715	Up	gi|695067821|ref|XP_009380830.1|/9.6e-76/PREDICTED: uncharacterized protein LOC103969113 [Musa acuminata subsp. malaccensis]	K15032|1|1.5e-76|288.1|mus:103969113|mTERF domain-containing protein, mitochondrial
CL3275.Contig2_At_Mix	-1.84246	Down	-4.18948	Down	-3.22795	Down	gi|695007512|ref|XP_009390305.1|/1.0e-115/PREDICTED: putative lipoate-protein ligase A [Musa acuminata subsp. malaccensis]	K10105|1|3.9e-06|54.3|ccp:CHC_T00006203001|lipoyltransferase 1
Unigene15350_At_Mix	1.20889	Up	1.64803	Up	1.0664	Up	-	-
Unigene37560_At_Mix	1.30475	Up	1.40164	Up	1.1344	Up	gi|695060966|ref|XP_009418896.1|/3.5e-99/PREDICTED: uncharacterized protein LOC103998994 [Musa acuminata subsp. malaccensis]	K15601|1|1.2e-48|195.7|tcc:TCM_030013|lysine-specific demethylase 3 [EC:1.14.11.-]
Unigene9972_At_Mix	-1.83996	Down	-4.34996	Down	-4.06378	Down	-	-
Unigene6012_At_Mix	1.74723	Up	-1.65303	Down	1.21573	Up	gi|218197059|gb|EEC79486.1|/2.8e-06/hypothetical protein OsI_20529 [Oryza sativa Indica Group]	-
CL9653.Contig1_At_Mix	-1.07039	Down	-2.62476	Down	-1.16442	Down	-	-
CL1545.Contig1_At_Mix	2.1412	Up	1.1649	Up	1.24904	Up	gi|695015157|ref|XP_009394435.1|/1.3e-44/PREDICTED: caffeoylshikimate esterase-like [Musa acuminata subsp. malaccensis]	K01054|1|2.0e-45|184.1|mus:103979905|acylglycerol lipase [EC:3.1.1.23]
Unigene4872_At_Mix	-3.91146	Down	-1.04639	Down	-1.58954	Down	gi|695062055|ref|XP_009419485.1|/3.9e-174/PREDICTED: vegetative cell wall protein gp1-like [Musa acuminata subsp. malaccensis]	K14709|1|2.0e-45|185.3|vcn:VOLCADRAFT_104214|solute carrier family 39 (zinc transporter), member 1/2/3;K02184|3|2.1e-42|175.3|cam:101505448|formin 2
Unigene10246_At_Mix	-1.12159	Down	-1.62904	Down	-1.87399	Down	gi|78103318|ref|YP_358632.1|/4.4e-16/hypothetical protein PhapfoPp086 [Phalaenopsis aphrodite subsp. formosana]	-
CL2995.Contig1_At_Mix	-1.78357	Down	-1.81431	Down	-10.1586	Down	gi|695043543|ref|XP_009409470.1|/3.7e-67/PREDICTED: plasma membrane-associated cation-binding protein 1 [Musa acuminata subsp. malaccensis]	K14325|1|1.9e-07|58.5|sind:105175064|RNA-binding protein with serine-rich domain 1;K13171|2|3.2e-07|57.8|bvg:104900057|serine/arginine repetitive matrix protein 1
Unigene39356_At_Mix	-2.08974	Down	-2.89226	Down	-3.01081	Down	-	-
Unigene8627_At_Mix	-2.67113	Down	-2.11288	Down	-2.1424	Down	-	-
Unigene20637_At_Mix	-1.35674	Down	-3.18375	Down	-2.33125	Down	gi|166165070|gb|ABY83894.1|/2.0e-78/cytochrome oxidase subunit 1, partial (mitochondrion) [Aframomum angustifolium]	K02256|1|4.9e-77|288.5|bna:4237882|cytochrome c oxidase subunit 1 [EC:1.9.3.1]
Unigene32234_At_Mix	-1.56534	Down	-2.41811	Down	-2.29062	Down	gi|548845669|gb|ERN04997.1|/2.1e-18/hypothetical protein AMTR_s05400p00003230 [Amborella trichopoda]	-
Unigene22426_At_Mix	-1.33746	Down	-1.07854	Down	-1.51667	Down	-	-
Unigene33045_At_Mix	2.20249	Up	2.41009	Up	2.23644	Up	-	-
Unigene12904_At_Mix	-1.76438	Down	-2.51772	Down	-2.64751	Down	gi|695032815|ref|XP_009403964.1|/6.6e-33/PREDICTED: uncharacterized protein LOC103987396 [Musa acuminata subsp. malaccensis]	K13171|1|2.5e-08|60.5|osa:4332383|serine/arginine repetitive matrix protein 1;K14325|3|4.7e-07|56.2|gra:105775729|RNA-binding protein with serine-rich domain 1
Unigene34270_At_Mix	-1.5806	Down	-2.01086	Down	-1.92226	Down	gi|695056234|ref|XP_009416329.1|/1.3e-07/PREDICTED: probable calcium-binding protein CML27 [Musa acuminata subsp. malaccensis]	K13448|1|1.9e-08|59.7|mus:103996974|calcium-binding protein CML
Unigene14054_At_Mix	-1.36391	Down	-2.86884	Down	-2.29768	Down	gi|147845303|emb|CAN79061.1|/6.7e-22/hypothetical protein VITISV_024577 [Vitis vinifera]	K16570|1|7.6e-18|90.9|mdm:103449689|gamma-tubulin complex component 3;K07374|2|7.3e-13|74.3|tcc:TCM_041277|tubulin alpha;K03006|3|4.7e-12|71.6|adu:107466525|DNA-directed RNA polymerase II subunit RPB1 [EC:2.7.7.6];K11592|4|3.1e-11|68.9|pda:103711964|endoribonuclease Dicer [EC:3.1.26.-];K12812|5|5.2e-11|68.2|rcu:8259463|ATP-dependent RNA helicase UAP56/SUB2 [EC:3.6.4.13]
CL8073.Contig2_At_Mix	1.83135	Up	2.01453	Up	2.53343	Up	gi|695079636|ref|XP_009387243.1|/2.8e-30/PREDICTED: glutamyl-tRNA reductase 2-like [Musa acuminata subsp. malaccensis]	K02492|1|4.3e-31|135.2|mus:103974206|glutamyl-tRNA reductase [EC:1.2.1.70]
CL329.Contig2_At_Mix	-1.84511	Down	-1.79022	Down	-1.66501	Down	-	-
Unigene5771_At_Mix	-1.03953	Down	-1.56683	Down	-1.10048	Down	-	-
CL1947.Contig3_At_Mix	-1.1053	Down	-1.91171	Down	-1.48683	Down	gi|694996425|ref|XP_009393967.1|/3.4e-49/PREDICTED: ribonuclease P protein subunit p25-like protein [Musa acuminata subsp. malaccensis]	K14525|1|1.1e-23|112.1|dosa:Os04t0428950-00|ribonucleases P/MRP protein subunit RPP25 [EC:3.1.26.5]
CL1058.Contig6_At_Mix	-4.28198	Down	-3.68494	Down	-4.62221	Down	gi|695047045|ref|XP_009411387.1|/2.9e-08/PREDICTED: cysteine-rich repeat secretory protein 11 [Musa acuminata subsp. malaccensis]	-
CL682.Contig6_At_Mix	2.20359	Up	3.01458	Up	2.48704	Up	gi|590703799|ref|XP_007046976.1|/6.5e-135/Leucine-rich repeat family protein isoform 1 [Theobroma cacao]	K18647|1|1.7e-127|458.4|atr:18445855|acidic leucine-rich nuclear phosphoprotein 32 family member B;K11323|2|3.3e-22|108.6|vcn:VOLCADRAFT_121342|histone arginine demethylase JMJD6 [EC:1.14.11.-]
Unigene10886_At_Mix	-3.18868	Down	-1.97562	Down	-1.65151	Down	gi|695033011|ref|XP_009404053.1|/2.1e-38/PREDICTED: ethylene-responsive transcription factor RAP2-4-like [Musa acuminata subsp. malaccensis]	K09286|1|3.2e-39|163.3|mus:103987463|EREBP-like factor
CL1352.Contig4_At_Mix	-4.10022	Down	-6.15055	Down	-7.00196	Down	gi|695073314|ref|XP_009383819.1|/1.4e-11/PREDICTED: BTB/POZ and TAZ domain-containing protein 1-like [Musa acuminata subsp. malaccensis]	K00517|1|3.7e-09|63.5|crb:CARUB_v10017405mg|
CL6618.Contig2_At_Mix	-1.09481	Down	-1.4128	Down	-1.06782	Down	gi|695018916|ref|XP_009396436.1|/6.2e-118/PREDICTED: probable 6-phosphogluconolactonase 1 [Musa acuminata subsp. malaccensis]	K01057|1|1.2e-121|438.3|mus:103992924|6-phosphogluconolactonase [EC:3.1.1.31]
Unigene2564_At_Mix	-1.26283	Down	-1.65135	Down	-1.15279	Down	-	-
CL2866.Contig1_At_Mix	-1.94526	Down	1.1849	Up	2.36975	Up	gi|695068965|ref|XP_009381445.1|/1.3e-281/PREDICTED: probable RNA-dependent RNA polymerase 1 [Musa acuminata subsp. malaccensis]	K11699|1|1.9e-282|973.0|mus:103969591|RNA-dependent RNA polymerase [EC:2.7.7.48]
CL570.Contig1_At_Mix	-7.02237	Down	-7.02237	Down	-7.02237	Down	-	-
Unigene11781_At_Mix	-1.18263	Down	-2.30232	Down	-1.32378	Down	-	-
Unigene31809_At_Mix	-1.19655	Down	-1.42884	Down	-1.22762	Down	gi|566203150|ref|XP_006375335.1|/1.3e-06/hypothetical protein POPTR_0014s07830g [Populus trichocarpa]	K10839|1|5.8e-07|55.8|thj:104803002|UV excision repair protein RAD23
Unigene32254_At_Mix	-2.94268	Down	-2.54341	Down	-1.23103	Down	gi|672114361|ref|XP_008776656.1|/5.5e-68/PREDICTED: heat shock cognate 70 kDa protein 2-like [Phoenix dactylifera]	K03283|1|8.3e-69|261.5|pda:103696725|heat shock 70kDa protein 1/8
CL6217.Contig1_At_Mix	-1.11499	Down	-1.40467	Down	-1.03155	Down	gi|743793213|ref|XP_010923874.1|/1.0e-158/PREDICTED: L-ascorbate oxidase homolog [Elaeis guineensis]	K19791|1|7.0e-136|485.3|pxb:103938913|iron transport multicopper oxidase;K00423|4|3.5e-127|456.4|tcc:TCM_039977|L-ascorbate oxidase [EC:1.10.3.3]
Unigene19681_At_Mix	-1.04874	Down	-2.14511	Down	-1.24498	Down	gi|695055430|ref|XP_009415893.1|/6.0e-42/PREDICTED: uncharacterized protein LOC103996659 [Musa acuminata subsp. malaccensis]	-
Unigene20476_At_Mix	1.63926	Up	2.71526	Up	3.39251	Up	-	-
Unigene38850_At_Mix	1.17739	Up	1.38028	Up	1.68316	Up	-	-
Unigene5441_At_Mix	-2.2304	Down	-2.37742	Down	-2.4579	Down	gi|960491942|ref|XP_014751185.1|/1.6e-26/PREDICTED: uncharacterized protein LOC100841093 [Brachypodium distachyon]	K11254|1|2.5e-27|123.2|bdi:100841093|histone H4
CL5835.Contig2_At_Mix	-1.05303	Down	1.33595	Up	1.66828	Up	-	-
Unigene10511_At_Mix	-2.68902	Down	-4.61976	Down	-4.14403	Down	gi|695075011|ref|XP_009384730.1|/4.5e-19/PREDICTED: uncharacterized protein LOC103972206 [Musa acuminata subsp. malaccensis]	-
Unigene35073_At_Mix	-1.62842	Down	-6.81164	Down	-6.81164	Down	gi|695017133|ref|XP_009395495.1|/3.0e-15/PREDICTED: floral homeotic protein APETALA 2-like [Musa acuminata subsp. malaccensis]	K09284|1|4.6e-16|86.7|mus:103980738|AP2-like factor, euAP2 lineage
Unigene28879_At_Mix	-2.00877	Down	-6.78136	Down	-2.90689	Down	-	-
Unigene17013_At_Mix	-3.03868	Down	-1.39232	Down	-1.4433	Down	-	-
Unigene22932_At_Mix	-2.59549	Down	-3.51833	Down	-1.59549	Down	gi|695072139|ref|XP_009383177.1|/6.7e-31/PREDICTED: receptor-like protein kinase isoform X2 [Musa acuminata subsp. malaccensis]	K13416|1|1.9e-09|63.2|mdm:103452430|brassinosteroid insensitive 1-associated receptor kinase 1 [EC:2.7.10.1 2.7.11.1];K00924|3|7.1e-09|61.2|tcc:TCM_029800|
Unigene14529_At_Mix	-2.18097	Down	-7.90889	Down	-1.69944	Down	-	-
Unigene2512_At_Mix	-1.25343	Down	-1.5745	Down	-1.15025	Down	gi|971564667|ref|XP_015167834.1|/2.4e-50/PREDICTED: uncharacterized mitochondrial protein AtMg00810-like [Solanum tuberosum]	K14794|1|6.1e-27|121.7|egr:104427482|ribosomal RNA-processing protein 12;K17982|2|2.0e-25|116.7|mdm:103450227|geranyllinalool synthase [EC:4.2.3.144];K03549|3|2.6e-25|116.3|bvg:104884951|KUP system potassium uptake protein;K13420|4|1.1e-23|110.9|sot:102592377|LRR receptor-like serine/threonine-protein kinase FLS2 [EC:2.7.11.1];K01006|5|9.2e-23|107.8|mdm:103421861|pyruvate, orthophosphate dikinase…
Unigene12513_At_Mix	-2.8045	Down	-1.42395	Down	-1.31103	Down	-	-
CL2759.Contig1_At_Mix	-1.32939	Down	1.34739	Up	1.57396	Up	gi|694996781|ref|XP_009395982.1|/1.2e-260/PREDICTED: glucose-1-phosphate adenylyltransferase small subunit, chloroplastic/amyloplastic [Musa acuminata subsp. malaccensis]	K00975|1|1.8e-261|903.3|mus:103981104|glucose-1-phosphate adenylyltransferase [EC:2.7.7.27]
Unigene10682_At_Mix	-1.60833	Down	-1.90111	Down	-1.1187	Down	gi|703123823|ref|XP_010102907.1|/5.8e-37/hypothetical protein L484_005970 [Morus notabilis]	-
Unigene31313_At_Mix	1.26928	Up	2.17455	Up	2.24309	Up	gi|695020891|ref|XP_009397515.1|/2.4e-24/PREDICTED: uncharacterized protein LOC103982336 [Musa acuminata subsp. malaccensis]	-
Unigene24875_At_Mix	-1.90429	Down	-1.4133	Down	-1.86581	Down	gi|695009998|ref|XP_009391654.1|/8.5e-09/PREDICTED: probable leucine-rich repeat receptor-like protein kinase At5g49770 [Musa acuminata subsp. malaccensis]	-
CL2531.Contig2_At_Mix	1.08017	Up	1.40988	Up	1.84308	Up	gi|695011720|ref|XP_009392589.1|/3.0e-83/PREDICTED: ubiquitin-like-conjugating enzyme ATG10 isoform X1 [Musa acuminata subsp. malaccensis]	K17888|1|4.5e-84|312.8|mus:103978500|ubiquitin-like-conjugating enzyme ATG10, animal type
Unigene34190_At_Mix	-1.21952	Down	-1.45753	Down	-2.65555	Down	gi|703101246|ref|XP_010097136.1|/4.9e-19/Rae1-like protein [Morus notabilis]	-
Unigene19381_At_Mix	1.49389	Up	1.84348	Up	1.34094	Up	-	-
Unigene20677_At_Mix	-3.79601	Down	-4.19288	Down	-2.64304	Down	gi|672178647|ref|XP_008809462.1|/5.5e-46/PREDICTED: ethylene-responsive transcription factor 2-like [Phoenix dactylifera]	K09286|1|5.4e-46|186.4|pda:103704663|EREBP-like factor
CL4485.Contig1_At_Mix	1.27076	Up	1.94145	Up	2.14419	Up	gi|695030011|ref|XP_009402448.1|/4.8e-286/PREDICTED: histone-lysine N-methyltransferase, H3 lysine-9 specific SUVH1-like [Musa acuminata subsp. malaccensis]	K11420|1|7.3e-287|988.0|mus:103986232|euchromatic histone-lysine N-methyltransferase [EC:2.1.1.43]
Unigene6158_At_Mix	-1.97763	Down	-2.61675	Down	-4.38374	Down	gi|695035470|ref|XP_009405155.1|/2.8e-11/PREDICTED: myb-related protein 306-like [Musa acuminata subsp. malaccensis]	K09422|1|4.2e-12|72.8|mus:103988336|myb proto-oncogene protein, plant
Unigene20957_At_Mix	-1.31521	Down	-2.09726	Down	-2.16802	Down	-	-
Unigene15863_At_Mix	-3.29608	Down	-2.09271	Down	-2.03637	Down	gi|672157729|ref|XP_008798584.1|/1.2e-36/PREDICTED: uncharacterized protein LOC103713433 [Phoenix dactylifera]	-
CL6385.Contig2_At_Mix	-1.04307	Down	1.04388	Up	2.96619	Up	gi|695046124|ref|XP_009410878.1|/2.3e-92/PREDICTED: probable WRKY transcription factor 65 [Musa acuminata subsp. malaccensis]	K13425|1|1.7e-31|138.7|egu:105047514|WRKY transcription factor 22
Unigene31939_At_Mix	-1.23851	Down	-1.91646	Down	-2.96789	Down	gi|695030635|ref|XP_009402790.1|/1.4e-23/PREDICTED: uncharacterized protein LOC103986497 [Musa acuminata subsp. malaccensis]	-
CL8117.Contig2_At_Mix	-1.46442	Down	-1.75159	Down	-1.58408	Down	gi|902222501|gb|KNA19184.1|/4.7e-14/hypothetical protein SOVF_063690 [Spinacia oleracea]	K08065|1|1.4e-13|77.4|gmx:100813169|nuclear transcription Y subunit beta
Unigene28620_At_Mix	-3.01107	Down	-1.39942	Down	-2.30598	Down	-	-
Unigene27519_At_Mix	-1.67479	Down	-1.67479	Down	-2.31895	Down	-	-
CL6945.Contig2_At_Mix	-1.10293	Down	-1.60886	Down	-1.23201	Down	-	-
CL1848.Contig3_At_Mix	-1.66918	Down	-1.75442	Down	-1.6574	Down	gi|695066356|ref|XP_009380067.1|/2.0e-159/PREDICTED: probable xyloglucan endotransglucosylase/hydrolase protein 28 [Musa acuminata subsp. malaccensis]	K08235|1|3.1e-160|566.6|mus:103968539|xyloglucan:xyloglucosyl transferase [EC:2.4.1.207]
Unigene33288_At_Mix	-2.76389	Down	-1.35144	Down	-1.86446	Down	gi|695035002|ref|XP_009404969.1|/1.7e-53/PREDICTED: NAC domain-containing protein 48-like [Musa acuminata subsp. malaccensis]	K01054|1|5.9e-19|95.5|bna:106399005|acylglycerol lipase [EC:3.1.1.23];K05941|2|5.2e-07|55.8|mdm:103435918|glutathione gamma-glutamylcysteinyltransferase [EC:2.3.2.15];K02437|3|6.8e-07|55.5|pxb:103941124|glycine cleavage system H protein;K12581|4|2.0e-06|53.9|bna:106383523|CCR4-NOT transcription complex subunit 7/8;K13126|5|4.4e-06|52.8|fve:101312606|polyadenylate-binding protein
CL6772.Contig4_At_Mix	-1.02287	Down	-2.96676	Down	-1.16093	Down	gi|695044060|ref|XP_009409758.1|/4.6e-145/PREDICTED: probable xyloglucan endotransglucosylase/hydrolase protein 23 [Musa acuminata subsp. malaccensis]	K08235|1|6.9e-146|518.5|mus:103991939|xyloglucan:xyloglucosyl transferase [EC:2.4.1.207];K14504|5|4.2e-135|482.6|vvi:100261619|xyloglucan:xyloglucosyl transferase TCH4 [EC:2.4.1.207]
Unigene3931_At_Mix	1.1708	Up	2.2077	Up	1.35679	Up	gi|551581989|ref|XP_005776474.1|/3.3e-11/hypothetical protein EMIHUDRAFT_463630 [Emiliania huxleyi CCMP1516]	K02184|1|1.6e-10|69.3|sly:101262608|formin 2
Unigene28478_At_Mix	1.32873	Up	3.14049	Up	3.33511	Up	gi|695067059|ref|XP_009380438.1|/2.7e-35/PREDICTED: uncharacterized protein LOC103968832 [Musa acuminata subsp. malaccensis]	-
Unigene5316_At_Mix	1.3183	Up	1.72301	Up	2.8731	Up	gi|567864716|ref|XP_006425007.1|/2.1e-24/hypothetical protein CICLE_v10027815mg [Citrus clementina]	K00688|1|3.1e-25|115.9|cic:CICLE_v10027815mg|starch phosphorylase [EC:2.4.1.1]
CL2205.Contig3_At_Mix	-1.04696	Down	-10.1344	Down	-3.68047	Down	-	-
CL1994.Contig1_At_Mix	-2.37746	Down	-3.1114	Down	-2.7562	Down	gi|966202827|ref|YP_009192987.1|/1.1e-96/clp protease proteolytic subunit (chloroplast) [Curcuma flaviflora]	K01358|1|2.9e-78|295.4|pda:8890588|ATP-dependent Clp protease, protease subunit [EC:3.4.21.92]
CL4648.Contig2_At_Mix	-7.50779	Down	-7.50779	Down	-2.35129	Down	gi|694998613|ref|XP_009405396.1|/1.5e-126/PREDICTED: folylpolyglutamate synthase {ECO:0000250|UniProtKB:Q05932, ECO:0000312|EMBL:CAC81075.1} isoform X1 [Musa acuminata subsp. malaccensis]	K01930|1|2.2e-127|457.6|mus:103988553|folylpolyglutamate synthase [EC:6.3.2.17]
CL503.Contig2_At_Mix	1.30803	Up	1.30998	Up	1.25713	Up	gi|695008348|ref|XP_009390764.1|/1.0e-102/PREDICTED: DNA polymerase delta catalytic subunit [Musa acuminata subsp. malaccensis]	K02327|1|1.6e-103|377.9|mus:103977078|DNA polymerase delta subunit 1 [EC:2.7.7.7]
CL6368.Contig3_At_Mix	1.26417	Up	1.61608	Up	1.39834	Up	gi|695046762|ref|XP_009411228.1|/3.6e-128/PREDICTED: zinc-finger homeodomain protein 5-like [Musa acuminata subsp. malaccensis]	-
CL7142.Contig3_At_Mix	-8.39232	Down	-1.86354	Down	-8.39232	Down	-	-
Unigene15484_At_Mix	1.23694	Up	2.20579	Up	2.70019	Up	gi|695072905|ref|XP_009383597.1|/3.9e-53/PREDICTED: protein STRUBBELIG-RECEPTOR FAMILY 6-like [Musa acuminata subsp. malaccensis]	K04730|1|4.0e-34|145.6|smo:SELMODRAFT_186440|interleukin-1 receptor-associated kinase 1 [EC:2.7.11.1]
CL6929.Contig2_At_Mix	-1.20631	Down	-1.44626	Down	-1.48167	Down	-	-
CL3669.Contig1_At_Mix	1.24764	Up	1.6089	Up	1.78915	Up	gi|695076417|ref|XP_009385498.1|/5.1e-217/PREDICTED: probable protein S-acyltransferase 7 [Musa acuminata subsp. malaccensis]	K16675|1|7.7e-218|758.4|mus:103972845|palmitoyltransferase ZDHHC9/14/18 [EC:2.3.1.225]
Unigene22423_At_Mix	-2.04319	Down	-4.28352	Down	-4.19796	Down	-	-
Unigene25546_At_Mix	1.27523	Up	1.48674	Up	1.40928	Up	gi|694994907|ref|XP_009404903.1|/4.4e-120/PREDICTED: E3 ubiquitin-protein ligase ATL4-like [Musa acuminata subsp. malaccensis]	K10663|1|6.7e-121|436.0|mus:103988077|E3 ubiquitin-protein ligase ATL4 [EC:2.3.2.27]
Unigene10452_At_Mix	1.79557	Up	1.08854	Up	1.98393	Up	gi|695014900|ref|XP_009394294.1|/1.3e-14/PREDICTED: putative lipase YDL109C [Musa acuminata subsp. malaccensis]	-
Unigene7294_At_Mix	-2.26039	Down	-1.45985	Down	-1.22515	Down	gi|695002233|ref|XP_009420628.1|/1.9e-80/PREDICTED: probable WRKY transcription factor 53 [Musa acuminata subsp. malaccensis]	K16225|1|1.3e-14|82.4|crb:CARUB_v10025742mg|probable WRKY transcription factor 52;K18835|2|1.8e-14|82.0|pvu:PHAVU_005G005800g|WRKY transcription factor 2;K13424|4|2.3e-14|81.6|jcu:105648078|WRKY transcription factor 33
CL9758.Contig1_At_Mix	-7.35755	Down	-7.35755	Down	-7.35755	Down	gi|695060237|ref|XP_009418500.1|/2.6e-28/PREDICTED: endoribonuclease Dicer homolog 4 [Musa acuminata subsp. malaccensis]	K11592|1|4.0e-29|129.0|mus:103998682|endoribonuclease Dicer [EC:3.1.26.-]
Unigene36618_At_Mix	-1.92471	Down	-3.38109	Down	-1.88849	Down	-	-
Unigene35592_At_Mix	-1.70165	Down	-4.71939	Down	-2.66954	Down	gi|94502583|ref|YP_588429.1|/1.6e-44/NADH dehydrogenase subunit 6 (mitochondrion) [Zea mays subsp. mays]	K03884|1|1.2e-44|180.3|bna:4237892|NADH-ubiquinone oxidoreductase chain 6 [EC:1.6.5.3]
Unigene22626_At_Mix	-2.19944	Down	-2.55723	Down	-3.16628	Down	-	-
Unigene10482_At_Mix	1.92744	Up	1.98854	Up	1.96301	Up	-	-
Unigene33700_At_Mix	-2.57657	Down	-3.90353	Down	-3.4715	Down	gi|9838448|ref|NP_064062.1|/8.9e-09/orf270 gene product (mitochondrion) [Beta vulgaris subsp. vulgaris]	-
Unigene7276_At_Mix	-2.05403	Down	-1.87531	Down	-2.52041	Down	gi|971564667|ref|XP_015167834.1|/4.8e-31/PREDICTED: uncharacterized mitochondrial protein AtMg00810-like [Solanum tuberosum]	K13420|1|1.1e-16|87.8|sot:102592377|LRR receptor-like serine/threonine-protein kinase FLS2 [EC:2.7.11.1];K17982|3|1.6e-15|84.0|mdm:103450227|geranyllinalool synthase [EC:4.2.3.144];K03549|5|1.6e-15|84.0|bvg:104884951|KUP system potassium uptake protein
Unigene35184_At_Mix	-4.94774	Down	-6.67566	Down	-2.72147	Down	gi|695001983|ref|XP_009419196.1|/4.0e-34/PREDICTED: sulfate transporter 3.1-like [Musa acuminata subsp. malaccensis]	K17471|1|6.0e-35|148.3|mus:103999237|sulfate transporter 3
Unigene19253_At_Mix	-1.95311	Down	-3.83094	Down	-2.34156	Down	gi|695061269|ref|XP_009419061.1|/9.7e-22/PREDICTED: zinc finger protein AZF3-like [Musa acuminata subsp. malaccensis]	-
Unigene22048_At_Mix	-1.86024	Down	-4.26276	Down	-3.42941	Down	gi|695043293|ref|XP_009409334.1|/8.1e-31/PREDICTED: F-box/kelch-repeat protein At1g80440-like [Musa acuminata subsp. malaccensis]	K02184|1|3.3e-08|59.7|cam:101508170|formin 2;K15174|4|3.6e-07|56.2|egu:105059535|RNA polymerase II-associated factor 1
Unigene8981_At_Mix	-2.25554	Down	-3.8405	Down	-4.09665	Down	-	-
CL3112.Contig2_At_Mix	8.08569	Up	7.53398	Up	7.43463	Up	-	-
Unigene7831_At_Mix	-2.29971	Down	-1.4004	Down	-1.66774	Down	gi|695038693|ref|XP_009406864.1|/4.6e-24/PREDICTED: uncharacterized protein LOC103989668 [Musa acuminata subsp. malaccensis]	-
CL780.Contig2_At_Mix	3.49078	Up	3.09592	Up	2.26804	Up	gi|695003548|ref|XP_009385993.1|/1.1e-104/PREDICTED: ras-related protein RABA5c-like [Musa acuminata subsp. malaccensis]	K07904|1|1.6e-105|384.0|mus:103973213|Ras-related protein Rab-11A
Unigene14728_At_Mix	-2.27335	Down	-2.19887	Down	-1.82525	Down	-	-
Unigene30583_At_Mix	-2.79881	Down	-1.4139	Down	-2.44155	Down	-	-
Unigene24410_At_Mix	-1.70117	Down	-2.26715	Down	-1.91721	Down	gi|695037650|ref|XP_009406322.1|/2.6e-219/PREDICTED: LOW QUALITY PROTEIN: probable DNA primase large subunit [Musa acuminata subsp. malaccensis]	K02685|1|3.9e-220|765.8|mus:103989245|DNA primase large subunit [EC:2.7.7.-]
Unigene25985_At_Mix	-1.24093	Down	-1.16149	Down	-2.45019	Down	gi|697119228|ref|XP_009613563.1|/7.5e-09/PREDICTED: keratinocyte proline-rich protein {ECO:0000312|EMBL:AAI41373.1}-like [Nicotiana tomentosiformis]	K14788|1|3.1e-07|56.2|osa:4339985|ribosome biogenesis protein ENP2;K13912|2|1.5e-06|53.9|cre:CHLREDRAFT_14724|deleted in malignant brain tumors 1 protein
CL2274.Contig2_At_Mix	-1.36303	Down	-1.13233	Down	-3.04277	Down	gi|695077695|ref|XP_009386202.1|/1.5e-24/PREDICTED: uncharacterized protein LOC103973377 isoform X1 [Musa acuminata subsp. malaccensis]	-
CL4842.Contig3_At_Mix	1.23981	Up	1.36945	Up	1.64213	Up	gi|695074096|ref|XP_009384237.1|/6.6e-59/PREDICTED: uncharacterized protein LOC103971830 [Musa acuminata subsp. malaccensis]	K19027|1|3.0e-19|97.8|tcc:TCM_037126|zinc finger FYVE domain-containing protein 26
Unigene22497_At_Mix	-1.59908	Down	-1.5274	Down	-2.01799	Down	gi|695052339|ref|XP_009414222.1|/7.4e-19/PREDICTED: SNF1-related protein kinase regulatory subunit beta-1-like [Musa acuminata subsp. malaccensis]	K07199|1|1.1e-19|97.4|mus:103995378|5'-AMP-activated protein kinase, regulatory beta subunit
Unigene35850_At_Mix	-1.1445	Down	-3.28746	Down	-3.90279	Down	-	-
CL9400.Contig1_At_Mix	-1.28268	Down	-3.83588	Down	-3.04396	Down	-	-
Unigene38846_At_Mix	-2.97737	Down	-2.53937	Down	-1.7098	Down	gi|695008627|ref|XP_009390914.1|/7.0e-40/PREDICTED: ethylene-responsive transcription factor RAP2-4-like [Musa acuminata subsp. malaccensis]	K09286|1|1.1e-40|168.3|mus:103977190|EREBP-like factor
CL1238.Contig1_At_Mix	1.22507	Up	1.70284	Up	1.84174	Up	gi|695063246|ref|XP_009420121.1|/1.4e-12/PREDICTED: protein STICHEL-like 2 [Musa acuminata subsp. malaccensis]	-
Unigene7212_At_Mix	1.00219	Up	1.85055	Up	2.41202	Up	-	-
Unigene36596_At_Mix	2.29163	Up	3.03013	Up	2.32567	Up	-	-
Unigene15280_At_Mix	-1.01466	Down	-2.79284	Down	-1.87557	Down	-	-
Unigene6072_At_Mix	-1.09661	Down	-1.47317	Down	-1.18022	Down	-	-
CL8730.Contig1_At_Mix	-2.19426	Down	-2.62196	Down	-2.75946	Down	gi|695002821|ref|XP_009382190.1|/2.6e-61/PREDICTED: histone H2AX-like [Musa acuminata subsp. malaccensis]	K11251|1|4.0e-62|239.2|mus:103970222|histone H2A
Unigene15349_At_Mix	-1.23106	Down	-1.81762	Down	-1.03242	Down	-	-
Unigene16845_At_Mix	-1.91698	Down	-1.84298	Down	-1.48543	Down	-	-
Unigene4705_At_Mix	-1.55988	Down	-2.57027	Down	-2.16482	Down	gi|442803159|gb|AGC78894.1|/2.9e-118/hypothetical protein (mitochondrion) [Vicia faba]	K02982|1|4.5e-119|430.3|pda:11542554|small subunit ribosomal protein S3
CL7914.Contig1_At_Mix	6.87447	Up	7.17326	Up	7.58496	Up	gi|743868615|ref|XP_010905619.1|/3.2e-76/PREDICTED: monoglyceride lipase [Elaeis guineensis]	K01054|1|4.9e-77|290.4|egu:105032760|acylglycerol lipase [EC:3.1.1.23]
CL6188.Contig1_At_Mix	-1.16095	Down	-1.97754	Down	-1.39528	Down	gi|695020957|ref|XP_009397551.1|/1.9e-24/PREDICTED: protein PHR1-LIKE 1-like isoform X3 [Musa acuminata subsp. malaccensis]	-
Unigene28933_At_Mix	-1.35527	Down	-2.7232	Down	-1.90552	Down	-	-
Unigene1179_At_Mix	-2.1691	Down	-2.87834	Down	-2.60664	Down	gi|695057355|ref|XP_009416946.1|/1.7e-108/PREDICTED: pathogen-related protein-like [Musa acuminata subsp. malaccensis]	-
CL4944.Contig3_At_Mix	1.24276	Up	2.01827	Up	1.93555	Up	-	-
CL4027.Contig2_At_Mix	1.8727	Up	1.99636	Up	2.75336	Up	gi|695065880|ref|XP_009379810.1|/3.0e-14/PREDICTED: 40S ribosomal protein S25-like [Musa acuminata subsp. malaccensis]	K02975|1|4.5e-15|82.0|mus:103990753|small subunit ribosomal protein S25e
Unigene9727_At_Mix	-1.56451	Down	-2.91069	Down	-1.52967	Down	-	-
CL4857.Contig1_At_Mix	-1.33921	Down	-2.40136	Down	-2.26303	Down	gi|695068687|ref|XP_009381296.1|/3.1e-47/PREDICTED: putative hydrolase C777.06c [Musa acuminata subsp. malaccensis]	K06167|1|7.4e-38|158.3|bna:106360388|phosphoribosyl 1,2-cyclic phosphate phosphodiesterase [EC:3.1.4.55]
Unigene23764_At_Mix	1.76976	Up	1.27233	Up	1.16592	Up	-	-
Unigene7122_At_Mix	1.01144	Up	2.25227	Up	2.3778	Up	-	-
Unigene16330_At_Mix	-1.81873	Down	-4.44491	Down	-4.39559	Down	-	-
CL7157.Contig4_At_Mix	1.05502	Up	-1.92832	Down	-2.61229	Down	gi|695036974|ref|XP_009405961.1|/5.6e-251/PREDICTED: protein translocase subunit SECA2, chloroplastic [Musa acuminata subsp. malaccensis]	K03070|1|8.5e-252|870.9|mus:103988983|preprotein translocase subunit SecA
CL962.Contig3_At_Mix	-1.08347	Down	-7.07895	Down	-1.14821	Down	gi|695041017|ref|XP_009408105.1|/1.6e-70/PREDICTED: protein LSD1 isoform X1 [Musa acuminata subsp. malaccensis]	K12191|1|1.6e-46|188.0|csv:101208440|charged multivesicular body protein 2A
Unigene12135_At_Mix	4.94953	Up	5.42962	Up	6.74281	Up	gi|695045269|ref|XP_009410419.1|/1.0e-18/PREDICTED: uncharacterized protein C9orf114 isoform X2 [Musa acuminata subsp. malaccensis]	K09142|1|1.5e-19|98.6|mus:103992448|uncharacterized protein
CL7189.Contig1_At_Mix	-9.66	Down	-2.77735	Down	-9.66	Down	gi|672115520|ref|XP_008780912.1|/1.4e-36/PREDICTED: uncharacterized protein At2g23090-like [Phoenix dactylifera]	-
Unigene3087_At_Mix	2.13099	Up	1.6047	Up	3.30514	Up	gi|695054342|ref|XP_009415298.1|/1.9e-42/PREDICTED: serine/threonine-protein kinase SRPK-like [Musa acuminata subsp. malaccensis]	K08832|1|2.8e-43|176.0|mus:103996168|serine/threonine-protein kinase SRPK3 [EC:2.7.11.1]
Unigene18678_At_Mix	-1.21527	Down	-1.30418	Down	-1.46839	Down	-	-
Unigene18417_At_Mix	-1.05793	Down	-1.99974	Down	-1.24014	Down	-	-
Unigene14865_At_Mix	-1.54836	Down	-1.08971	Down	-2.03229	Down	gi|695002290|ref|XP_009420917.1|/3.7e-46/PREDICTED: protein DYAD-like [Musa acuminata subsp. malaccensis]	K14536|1|9.8e-07|55.8|sita:101765793|ribosome assembly protein 1 [EC:3.6.5.-]
Unigene13419_At_Mix	-1.10197	Down	-4.43174	Down	-1.34274	Down	gi|695023792|ref|XP_009399084.1|/2.5e-24/PREDICTED: NADPH-dependent 1-acyldihydroxyacetone phosphate reductase-like [Musa acuminata subsp. malaccensis]	K06123|1|6.6e-14|77.8|vcn:VOLCADRAFT_55911|1-acylglycerone phosphate reductase [EC:1.1.1.101]
Unigene11358_At_Mix	-1.64373	Down	-2.85607	Down	-2.34686	Down	-	-
CL2315.Contig1_At_Mix	1.01251	Up	1.08666	Up	1.43828	Up	gi|695004268|ref|XP_009388536.1|/1.2e-79/PREDICTED: palmitoyl-acyl carrier protein thioesterase, chloroplastic-like [Musa acuminata subsp. malaccensis]	K10781|1|1.8e-80|300.4|mus:103975330|fatty acyl-ACP thioesterase B [EC:3.1.2.14 3.1.2.21]
CL6002.Contig2_At_Mix	1.18412	Up	1.81575	Up	2.19175	Up	gi|695018281|ref|XP_009396097.1|/2.3e-52/PREDICTED: F-box protein GID2-like [Musa acuminata subsp. malaccensis]	K14495|1|3.6e-53|210.7|mus:103981189|F-box protein GID2
Unigene15101_At_Mix	-1.81549	Down	-2.09	Down	-3.98185	Down	gi|302846190|ref|XP_002954632.1|/4.3e-11/hypothetical protein VOLCADRAFT_121342 [Volvox carteri f. nagariensis]	K11323|1|6.5e-12|72.8|vcn:VOLCADRAFT_121342|histone arginine demethylase JMJD6 [EC:1.14.11.-];K13412|5|4.7e-10|66.6|dosa:Os05t0491900-00|calcium-dependent protein kinase [EC:2.7.11.1]
CL2127.Contig1_At_Mix	-1.38237	Down	-3.08311	Down	-2.26083	Down	-	-
Unigene27703_At_Mix	1.19894	Up	1.47328	Up	1.68356	Up	gi|695024375|ref|XP_009399399.1|/5.8e-07/PREDICTED: armadillo repeat-containing protein 7 [Musa acuminata subsp. malaccensis]	-
CL2206.Contig3_At_Mix	1.24063	Up	1.95992	Up	2.77307	Up	gi|695053827|ref|XP_009415021.1|/2.9e-74/PREDICTED: glutathione S-transferase zeta class [Musa acuminata subsp. malaccensis]	K01800|1|4.4e-75|282.7|mus:103995971|maleylacetoacetate isomerase [EC:5.2.1.2]
Unigene17620_At_Mix	1.75215	Up	2.17109	Up	3.10103	Up	gi|695041279|ref|XP_009408243.1|/4.6e-40/PREDICTED: protein ECERIFERUM 26-like [Musa acuminata subsp. malaccensis]	K15400|1|1.9e-06|53.5|vvi:100255964|omega-hydroxypalmitate O-feruloyl transferase [EC:2.3.1.188]
Unigene33918_At_Mix	-2.16439	Down	-7.43741	Down	-1.37851	Down	gi|698487887|ref|XP_009790564.1|/4.5e-12/PREDICTED: GTP-binding protein SAR1A-like [Nicotiana sylvestris]	K07953|1|6.9e-13|74.7|eus:EUTSA_v10028985mg|GTP-binding protein SAR1 [EC:3.6.5.-]
Unigene3510_At_Mix	-1.70764	Down	-1.53893	Down	-1.37918	Down	-	-
Unigene22792_At_Mix	-1.52223	Down	1.19091	Up	1.32406	Up	gi|695029939|ref|XP_009402411.1|/5.0e-128/PREDICTED: transcription elongation factor A protein 2 [Musa acuminata subsp. malaccensis]	K03145|1|7.6e-129|462.2|mus:103986204|transcription elongation factor S-II
CL3344.Contig1_At_Mix	1.11989	Up	1.58496	Up	2.29934	Up	-	-
Unigene17582_At_Mix	2.67578	Up	2.74671	Up	3.24406	Up	-	-
CL978.Contig2_At_Mix	1.17932	Up	1.14496	Up	1.24299	Up	gi|695019633|ref|XP_009396835.1|/1.3e-183/PREDICTED: uncharacterized protein LOC103981816 [Musa acuminata subsp. malaccensis]	K02184|1|1.4e-28|129.4|aip:107619883|formin 2
Unigene11927_At_Mix	-3.23931	Down	-3.85175	Down	-3.21234	Down	gi|695027372|ref|XP_009401027.1|/2.1e-47/PREDICTED: U-box domain-containing protein 4-like [Musa acuminata subsp. malaccensis]	K08332|1|1.5e-50|200.7|mus:103981150|vacuolar protein 8
CL5269.Contig2_At_Mix	2.74705	Up	1.79404	Up	2.14439	Up	gi|695038502|ref|XP_009406764.1|/3.4e-151/PREDICTED: heat stress transcription factor A-4b-like [Musa acuminata subsp. malaccensis]	K09419|1|5.2e-152|539.7|mus:103989602|heat shock transcription factor, other eukaryote
CL4672.Contig1_At_Mix	2.44222	Up	3.51901	Up	1.59192	Up	gi|672119722|ref|XP_008783110.1|/5.0e-74/PREDICTED: uncharacterized protein LOC103702449 [Phoenix dactylifera]	-
Unigene38163_At_Mix	1.75336	Up	2.16227	Up	1.79355	Up	-	-
Unigene39461_At_Mix	-1.1881	Down	-3.27798	Down	-1.99788	Down	-	-
Unigene17845_At_Mix	-4.1788	Down	1.15377	Up	2.13374	Up	gi|225454450|ref|XP_002280494.1|/1.3e-07/PREDICTED: arabinogalactan peptide 20 [Vitis vinifera]	-
Unigene8724_At_Mix	-7.60733	Down	-7.60733	Down	-7.60733	Down	-	-
Unigene34378_At_Mix	1.28767	Up	2.43296	Up	4.27616	Up	-	-
Unigene7256_At_Mix	-1.73884	Down	-3.13116	Down	-2.40076	Down	gi|695010870|ref|XP_009392126.1|/7.2e-54/PREDICTED: floral homeotic protein APETALA 2-like [Musa acuminata subsp. malaccensis]	K09284|1|1.1e-54|215.3|mus:103978151|AP2-like factor, euAP2 lineage
Unigene30963_At_Mix	-1.87166	Down	-5.5229	Down	-5.01341	Down	gi|695038298|ref|XP_009406656.1|/2.0e-36/PREDICTED: premnaspirodiene oxygenase-like [Musa acuminata subsp. malaccensis]	K00512|1|1.8e-34|147.5|mus:103989514|steroid 17alpha-monooxygenase / 17alpha-hydroxyprogesterone aldolase [EC:1.14.14.19 4.1.2.30]
Unigene26267_At_Mix	1.74637	Up	2.80543	Up	1.98305	Up	-	-
CL9656.Contig1_At_Mix	-1.44361	Down	-3.9906	Down	-1.57089	Down	gi|695021675|ref|XP_009397935.1|/1.1e-116/PREDICTED: mediator of RNA polymerase II transcription subunit 12-like [Musa acuminata subsp. malaccensis]	-
CL4767.Contig1_At_Mix	-2.4717	Down	-8.68523	Down	-6.47478	Down	gi|695026546|ref|XP_009400574.1|/2.6e-08/PREDICTED: uncharacterized protein LOC103984739 [Musa acuminata subsp. malaccensis]	-
CL4370.Contig1_At_Mix	-1.35109	Down	1.49033	Up	1.67658	Up	gi|695046934|ref|XP_009411325.1|/9.4e-33/PREDICTED: growth-regulating factor 6-like [Musa acuminata subsp. malaccensis]	-
CL6093.Contig1_At_Mix	1.11915	Up	2.66246	Up	3.91388	Up	gi|695032274|ref|XP_009403680.1|/5.6e-274/PREDICTED: transcription factor LHW-like [Musa acuminata subsp. malaccensis]	K08867|1|1.0e-49|200.7|aly:ARALYDRAFT_674863|WNK lysine deficient protein kinase [EC:2.7.11.1];K13422|3|3.3e-08|62.8|nnu:104608778|transcription factor MYC2
Unigene38530_At_Mix	2.25298	Up	1.85909	Up	2.19114	Up	gi|695022847|ref|XP_009398567.1|/1.7e-37/PREDICTED: auxin-induced protein 22D-like [Musa acuminata subsp. malaccensis]	K14484|1|2.5e-38|160.6|mus:103983123|auxin-responsive protein IAA
CL5687.Contig1_At_Mix	-1.19356	Down	-2.73007	Down	-1.94981	Down	-	-
Unigene2359_At_Mix	-2.47075	Down	-1.40958	Down	-1.43706	Down	-	-
Unigene12345_At_Mix	-1.95022	Down	-2.62106	Down	-1.44729	Down	-	-
CL780.Contig1_At_Mix	1.29506	Up	2.44141	Up	2.02899	Up	gi|695003548|ref|XP_009385993.1|/1.4e-104/PREDICTED: ras-related protein RABA5c-like [Musa acuminata subsp. malaccensis]	K07904|1|2.1e-105|383.6|mus:103973213|Ras-related protein Rab-11A
Unigene3889_At_Mix	-1.74206	Down	-3.8618	Down	-1.69188	Down	gi|695059649|ref|XP_009418188.1|/2.5e-36/PREDICTED: probable LRR receptor-like serine/threonine-protein kinase At4g26540 [Musa acuminata subsp. malaccensis]	K17422|1|8.2e-16|85.1|mtr:MTR_5g045910|large subunit ribosomal protein L41
Unigene33833_At_Mix	1.39004	Up	1.25332	Up	1.34768	Up	gi|695066942|ref|XP_009380373.1|/7.0e-30/PREDICTED: phenylpropanoylacetyl-CoA synthase-like [Musa acuminata subsp. malaccensis]	K00660|1|1.1e-30|134.0|mus:103968786|chalcone synthase [EC:2.3.1.74]
CL1084.Contig1_At_Mix	2.29454	Up	2.5369	Up	2.25892	Up	gi|695073349|ref|XP_009383837.1|/8.0e-190/PREDICTED: uncharacterized protein LOC103971530 isoform X1 [Musa acuminata subsp. malaccensis]	-
CL2406.Contig1_At_Mix	8.05709	Up	9.54882	Up	9.46352	Up	gi|695016322|ref|XP_009395065.1|/1.3e-108/PREDICTED: stress response protein NST1 [Musa acuminata subsp. malaccensis]	-
Unigene39612_At_Mix	1.27865	Up	1.18145	Up	1.26427	Up	-	-
CL8179.Contig1_At_Mix	1.53664	Up	1.04951	Up	1.0804	Up	gi|695000721|ref|XP_009413168.1|/1.3e-149/PREDICTED: putative multidrug resistance protein [Musa acuminata subsp. malaccensis]	K05658|1|2.0e-150|534.6|mus:103994526|ATP-binding cassette, subfamily B (MDR/TAP), member 1 [EC:3.6.3.44]
Unigene30968_At_Mix	-1.36114	Down	-2.31221	Down	-2.72276	Down	-	-
Unigene30107_At_Mix	1.63928	Up	1.37691	Up	2.58842	Up	-	-
Unigene20587_At_Mix	1.60196	Up	1.27103	Up	1.30256	Up	-	-
CL6138.Contig2_At_Mix	1.58496	Up	2.1408	Up	1.96321	Up	-	-
Unigene33141_At_Mix	-2.96888	Down	1.17342	Up	1.37401	Up	-	-
Unigene35526_At_Mix	-1.00088	Down	-1.03306	Down	-1.95221	Down	-	-
CL3816.Contig4_At_Mix	-1.49526	Down	-7.46489	Down	-5.72792	Down	gi|695014214|ref|XP_009393918.1|/1.5e-180/PREDICTED: pyridoxal reductase, chloroplastic [Musa acuminata subsp. malaccensis]	K05275|1|2.2e-181|636.7|mus:103979479|pyridoxine 4-dehydrogenase [EC:1.1.1.65]
CL203.Contig3_At_Mix	-7.28848	Down	-7.28848	Down	-7.28848	Down	gi|695052034|ref|XP_009414064.1|/2.0e-37/PREDICTED: golgin candidate 2 [Musa acuminata subsp. malaccensis]	-
Unigene4501_At_Mix	-1.28269	Down	-2.03571	Down	-2.29672	Down	gi|743761705|ref|XP_010943614.1|/4.9e-21/PREDICTED: NADPH-dependent 1-acyldihydroxyacetone phosphate reductase-like [Elaeis guineensis]	-
Unigene36954_At_Mix	-1.56607	Down	-3.2704	Down	-2.80867	Down	-	-
CL8444.Contig1_At_Mix	-2.27897	Down	-1.8131	Down	-1.33167	Down	gi|695064289|ref|XP_009420683.1|/2.4e-16/PREDICTED: uncharacterized protein LOC104000380 [Musa acuminata subsp. malaccensis]	-
Unigene40515_At_Mix	2.37268	Up	2.44151	Up	3.54432	Up	gi|695077288|ref|XP_009385976.1|/2.5e-18/PREDICTED: G-type lectin S-receptor-like serine/threonine-protein kinase At2g19130 [Musa acuminata subsp. malaccensis]	K04733|1|7.0e-13|74.3|sita:101762719|interleukin-1 receptor-associated kinase 4 [EC:2.7.11.1];K03327|4|5.6e-10|64.7|cic:CICLE_v10018703mg|multidrug resistance protein, MATE family;K04730|5|2.9e-06|52.4|jcu:105648826|interleukin-1 receptor-associated kinase 1 [EC:2.7.11.1]
Unigene19183_At_Mix	3.84311	Up	3.32971	Up	5.77354	Up	-	-
CL2244.Contig3_At_Mix	1.38991	Up	1.38413	Up	2.51388	Up	gi|695021634|ref|XP_009397912.1|/1.1e-158/PREDICTED: uncharacterized protein LOC103982653 [Musa acuminata subsp. malaccensis]	K17604|1|3.9e-52|208.0|pxb:103955850|zinc finger SWIM domain-containing protein 3
Unigene9194_At_Mix	-1.39885	Down	-1.33721	Down	-2.21122	Down	-	-
CL5188.Contig4_At_Mix	2.4777	Up	3.00337	Up	4.32193	Up	-	-
Unigene8179_At_Mix	1.9305	Up	2.16834	Up	3.30901	Up	gi|694997362|ref|XP_009398991.1|/7.6e-21/PREDICTED: pentatricopeptide repeat-containing protein At4g02820, mitochondrial-like [Musa acuminata subsp. malaccensis]	-
CL108.Contig3_At_Mix	-7.46761	Down	-7.46761	Down	-7.46761	Down	gi|695014614|ref|XP_009394139.1|/9.5e-176/PREDICTED: long chain acyl-CoA synthetase 4-like [Musa acuminata subsp. malaccensis]	K01897|1|1.5e-176|620.5|mus:103979689|long-chain acyl-CoA synthetase [EC:6.2.1.3]
CL568.Contig2_At_Mix	1.98729	Up	1.75301	Up	2.09932	Up	gi|672159387|ref|XP_008799452.1|/3.8e-99/PREDICTED: uncharacterized protein At1g04910 [Phoenix dactylifera]	-
Unigene13950_At_Mix	-7.91289	Down	-2.95869	Down	-1.67767	Down	-	-
Unigene16124_At_Mix	-1.9901	Down	-8.76708	Down	-8.76708	Down	gi|743884288|ref|XP_010909645.1|/4.8e-35/PREDICTED: uncharacterized protein LOC105035694 [Elaeis guineensis]	K06119|1|7.3e-36|151.0|egu:105035694|sulfoquinovosyltransferase [EC:2.4.1.-]
Unigene8195_At_Mix	1.67091	Up	1.16612	Up	1.06084	Up	gi|694996282|ref|XP_009393191.1|/4.4e-24/PREDICTED: ubiquitin fusion degradation protein 1 homolog [Musa acuminata subsp. malaccensis]	K14016|1|6.8e-25|115.5|mus:103978941|ubiquitin fusion degradation protein 1
Unigene17074_At_Mix	-3.26601	Down	-1.76281	Down	-2.42332	Down	-	-
Unigene38994_At_Mix	-7.77479	Down	-7.77479	Down	-4.90032	Down	gi|629104317|gb|KCW69786.1|/1.2e-172/hypothetical protein EUGRSUZ_F03150 [Eucalyptus grandis]	K02218|1|6.7e-173|608.6|egr:104449993|casein kinase 1 [EC:2.7.11.1]
CL1179.Contig2_At_Mix	1.33123	Up	2.2482	Up	1.96148	Up	-	-
CL4226.Contig1_At_Mix	1.21623	Up	1.94327	Up	1.77416	Up	gi|695032883|ref|XP_009404000.1|/2.5e-102/PREDICTED: uncharacterized protein LOC103987427 isoform X1 [Musa acuminata subsp. malaccensis]	-
CL5011.Contig3_At_Mix	1.55254	Up	2.08306	Up	1.30905	Up	gi|695003299|ref|XP_009384731.1|/6.8e-110/PREDICTED: peroxidase 60-like isoform X2 [Musa acuminata subsp. malaccensis]	K00430|1|9.7e-109|395.2|mus:103973092|peroxidase [EC:1.11.1.7]
CL7997.Contig1_At_Mix	-2.15781	Down	-3.14238	Down	-1.8266	Down	gi|695073823|ref|XP_009384090.1|/1.0e-91/PREDICTED: uncharacterized protein LOC103971721 isoform X1 [Musa acuminata subsp. malaccensis]	-
CL9481.Contig3_At_Mix	2.56992	Up	1.58097	Up	1.88639	Up	gi|695030394|ref|XP_009402659.1|/1.1e-27/PREDICTED: probable receptor-like protein kinase At1g11050 [Musa acuminata subsp. malaccensis]	K04733|1|9.9e-16|84.0|vra:106764556|interleukin-1 receptor-associated kinase 4 [EC:2.7.11.1];K04730|2|3.0e-12|72.4|smo:SELMODRAFT_16411|interleukin-1 receptor-associated kinase 1 [EC:2.7.11.1];K00924|3|3.9e-12|72.0|aly:ARALYDRAFT_313416|
Unigene33836_At_Mix	-3.04449	Down	-3.27364	Down	-1.41687	Down	gi|694996951|ref|XP_009396818.1|/2.4e-45/PREDICTED: chaperone protein dnaJ 8, chloroplastic-like [Musa acuminata subsp. malaccensis]	K03686|1|1.0e-08|62.0|tcc:TCM_041788|molecular chaperone DnaJ
Unigene31123_At_Mix	-1.25518	Down	-2.91863	Down	-1.53655	Down	gi|54261821|gb|AAV31171.1|/1.4e-14/Putative polyprotein, identical [Solanum tuberosum]	K01191|1|6.7e-14|77.8|pda:103707976|alpha-mannosidase [EC:3.2.1.24];K02537|2|2.8e-12|72.4|egu:105051599|mitotic spindle assembly checkpoint protein MAD2;K05666|3|4.8e-12|71.6|cam:101504903|ATP-binding cassette, subfamily C (CFTR/MRP), member 2;K20028|4|2.5e-08|59.3|mdm:103418427|palmitoyltransferase ZDHHC2/15/20 [EC:2.3.1.225]
Unigene4751_At_Mix	-1.30149	Down	-3.10005	Down	-1.70919	Down	gi|695033838|ref|XP_009404403.1|/3.4e-52/PREDICTED: probable WRKY transcription factor 31 [Musa acuminata subsp. malaccensis]	K01892|1|1.7e-11|72.0|mtr:MTR_6g038890|histidyl-tRNA synthetase [EC:6.1.1.21]
CL4517.Contig4_At_Mix	7.47303	Up	7.78572	Up	8.14975	Up	gi|695060485|ref|XP_009418634.1|/8.9e-104/PREDICTED: haloacid dehalogenase-like hydrolase domain-containing protein 3 [Musa acuminata subsp. malaccensis]	K01082|1|2.5e-26|121.3|bpg:Bathy09g01660|3'(2'), 5'-bisphosphate nucleotidase [EC:3.1.3.7]
Unigene8370_At_Mix	-3.04543	Down	-3.39149	Down	-3.4446	Down	-	-
Unigene38374_At_Mix	-1.76958	Down	-3.82275	Down	-3.69631	Down	gi|372450219|ref|YP_005090371.1|/2.9e-37/ribosomal protein L2 (mitochondrion) [Phoenix dactylifera]	-
Unigene8831_At_Mix	-1.24691	Down	-1.72888	Down	-1.73967	Down	-	-
Unigene17006_At_Mix	-2.07505	Down	-3.75256	Down	-5.27612	Down	-	-
Unigene18115_At_Mix	-1.26232	Down	-3.51168	Down	-1.80915	Down	-	-
CL3842.Contig2_At_Mix	-1.43302	Down	-2.87874	Down	-2.19998	Down	gi|695003114|ref|XP_009383766.1|/3.8e-57/PREDICTED: stem-specific protein TSJT1-like [Musa acuminata subsp. malaccensis]	-
Unigene20905_At_Mix	1.20903	Up	1.57458	Up	1.96996	Up	-	-
Unigene7440_At_Mix	1.19214	Up	1.15522	Up	1.63253	Up	-	-
Unigene11162_At_Mix	1.3154	Up	2.4096	Up	2.65438	Up	-	-
Unigene28768_At_Mix	-1.56821	Down	-1.86154	Down	-3.70571	Down	gi|743839632|ref|XP_010937051.1|/6.6e-06/PREDICTED: 16.9 kDa class I heat shock protein 1-like [Elaeis guineensis]	K13993|1|1.0e-06|53.9|egu:105056532|HSP20 family protein
CL7539.Contig1_At_Mix	-1.33703	Down	1.14296	Up	1.6231	Up	gi|695022894|ref|XP_009398591.1|/0.0e+00/PREDICTED: beta-galactosidase 6-like [Musa acuminata subsp. malaccensis]	K12309|1|4.5e-236|819.7|eus:EUTSA_v10010152mg|beta-galactosidase [EC:3.2.1.23]
Unigene30075_At_Mix	-1.98472	Down	-2.06814	Down	-2.76697	Down	gi|695033011|ref|XP_009404053.1|/3.1e-18/PREDICTED: ethylene-responsive transcription factor RAP2-4-like [Musa acuminata subsp. malaccensis]	K09286|1|4.8e-19|95.1|mus:103987463|EREBP-like factor
CL5716.Contig2_At_Mix	1.46427	Up	1.57914	Up	2.2229	Up	gi|695042657|ref|XP_009408991.1|/9.4e-214/PREDICTED: galactose oxidase-like [Musa acuminata subsp. malaccensis]	K00430|1|3.3e-17|91.7|osa:4336295|peroxidase [EC:1.11.1.7]
Unigene7899_At_Mix	-1.15055	Down	-2.56056	Down	-1.98697	Down	-	-
Unigene9413_At_Mix	-1.41753	Down	-1.8422	Down	-2.58912	Down	-	-
Unigene8431_At_Mix	-1.65872	Down	-1.68397	Down	-1.71896	Down	-	-
Unigene34113_At_Mix	1.05831	Up	1.18326	Up	1.27875	Up	gi|694995142|ref|XP_009417734.1|/3.4e-139/PREDICTED: NADH dehydrogenase (ubiquinone) complex I, assembly factor 6 [Musa acuminata subsp. malaccensis]	K18163|1|5.1e-140|499.6|mus:103998016|NADH dehydrogenase [ubiquinone] 1 alpha subcomplex assembly factor 6
Unigene5063_At_Mix	1.29985	Up	1.31093	Up	2.42923	Up	gi|695010860|ref|XP_009392121.1|/1.8e-84/PREDICTED: uncharacterized protein LOC103978146 [Musa acuminata subsp. malaccensis]	-
CL742.Contig8_At_Mix	-1.37712	Down	-6.36807	Down	-2.98956	Down	-	-
Unigene25246_At_Mix	-1.89662	Down	-1.56857	Down	-1.01658	Down	gi|695015193|ref|XP_009394455.1|/6.3e-18/PREDICTED: ethylene-responsive transcription factor 9-like [Musa acuminata subsp. malaccensis]	-
CL7782.Contig1_At_Mix	1.2006	Up	2.66062	Up	2.64029	Up	gi|695040400|ref|XP_009407776.1|/5.3e-164/PREDICTED: protein RRP5 homolog [Musa acuminata subsp. malaccensis]	K14792|1|8.1e-165|582.0|mus:103990387|rRNA biogenesis protein RRP5
Unigene24701_At_Mix	-1.61557	Down	-2.94414	Down	-2.65362	Down	-	-
CL3259.Contig3_At_Mix	-1.94278	Down	-2.79077	Down	-3.30535	Down	gi|695005152|ref|XP_009389014.1|/2.9e-75/PREDICTED: 2-methyl-6-phytyl-1,4-hydroquinone methyltransferase 1, chloroplastic-like [Musa acuminata subsp. malaccensis]	K12502|1|4.4e-76|286.2|mus:103975699|MPBQ/MSBQ methyltransferase [EC:2.1.1.295]
CL8431.Contig3_At_Mix	-1.00965	Down	-4.18632	Down	-3.32407	Down	-	-
Unigene1212_At_Mix	-2.87447	Down	-5.09079	Down	-9.17825	Down	-	-
Unigene30257_At_Mix	1.7625	Up	1.47805	Up	2.3874	Up	gi|297722149|ref|NP_001173438.1|/7.7e-10/Os03g0370800 [Oryza sativa Japonica Group]	K14686|1|1.7e-09|63.9|egu:105032598|solute carrier family 31 (copper transporter), member 1
Unigene2625_At_Mix	-1.09398	Down	-2.41161	Down	-2.14064	Down	gi|672145214|ref|XP_008796519.1|/9.1e-48/PREDICTED: endoribonuclease Dicer homolog 3b-like [Phoenix dactylifera]	K11592|1|1.4e-48|193.7|pda:103711964|endoribonuclease Dicer [EC:3.1.26.-];K12447|2|5.3e-24|112.1|thj:104808371|UDP-sugar pyrophosphorylase [EC:2.7.7.64];K06228|3|2.1e-20|100.1|obr:102710647|fused [EC:2.7.11.1];K13420|4|6.1e-20|98.6|sot:102592377|LRR receptor-like serine/threonine-protein kinase FLS2 [EC:2.7.11.1];K13428|5|1.8e-19|97.1|mdm:103448436|LRR receptor-like serine/threonine-protein kinas…
Unigene157_At_Mix	1.26805	Up	1.75403	Up	1.49072	Up	gi|802628260|ref|XP_012077023.1|/3.7e-38/PREDICTED: protein ELF4-LIKE 4 [Jatropha curcas]	-
Unigene18250_At_Mix	-1.18601	Down	-2.12131	Down	-1.58787	Down	-	-
Unigene19191_At_Mix	1.06695	Up	1.22134	Up	1.43577	Up	gi|695051332|ref|XP_009413687.1|/3.1e-192/PREDICTED: uncharacterized protein LOC103994945 [Musa acuminata subsp. malaccensis]	-
CL1915.Contig2_At_Mix	-1.19127	Down	-1.78201	Down	-1.32145	Down	gi|695050612|ref|XP_009413299.1|/1.8e-149/PREDICTED: uncharacterized protein LOC103994634 [Musa acuminata subsp. malaccensis]	K07199|1|9.6e-10|67.4|olu:OSTLU_33884|5'-AMP-activated protein kinase, regulatory beta subunit
CL4258.Contig4_At_Mix	1.0114	Up	1.8067	Up	1.37322	Up	gi|695039690|ref|XP_009407391.1|/2.5e-192/PREDICTED: probable glycerophosphoryl diester phosphodiesterase 3 isoform X1 [Musa acuminata subsp. malaccensis]	K01126|1|3.9e-193|676.0|mus:103990087|glycerophosphoryl diester phosphodiesterase [EC:3.1.4.46]
Unigene4834_At_Mix	-2.01492	Down	-3.46208	Down	-3.12766	Down	gi|695015931|ref|XP_009394856.1|/2.4e-89/PREDICTED: NAC transcription factor 25-like [Musa acuminata subsp. malaccensis]	K01054|1|5.5e-22|107.1|bna:106399005|acylglycerol lipase [EC:3.1.1.23];K12581|2|2.4e-17|91.7|bna:106383523|CCR4-NOT transcription complex subunit 7/8;K13126|3|8.5e-15|83.2|fve:101312606|polyadenylate-binding protein;K05941|4|6.5e-07|57.0|mdm:103435918|glutathione gamma-glutamylcysteinyltransferase [EC:2.3.2.15];K02437|5|1.9e-06|55.5|pxb:103941124|glycine cleavage system H protein
Unigene39114_At_Mix	-1.6358	Down	-1.57326	Down	-1.60866	Down	-	-
Unigene34993_At_Mix	-8.44984	Down	-3.62541	Down	-1.21143	Down	-	-
Unigene29368_At_Mix	1.26728	Up	1.37294	Up	1.69289	Up	-	-
Unigene4212_At_Mix	-3.3634	Down	-2.72597	Down	-3.00977	Down	gi|695069934|ref|XP_009381973.1|/1.4e-14/PREDICTED: uncharacterized protein LOC103970065 [Musa acuminata subsp. malaccensis]	-
Unigene33749_At_Mix	2.86043	Up	2.62001	Up	2.58102	Up	gi|695023412|ref|XP_009398875.1|/2.2e-57/PREDICTED: uncharacterized protein LOC103983380 [Musa acuminata subsp. malaccensis]	-
Unigene4278_At_Mix	1.30591	Up	1.60256	Up	1.70791	Up	gi|695000420|ref|XP_009411644.1|/7.3e-06/PREDICTED: CMP-sialic acid transporter 4 [Musa acuminata subsp. malaccensis]	K15272|1|1.1e-06|53.9|mus:103993340|solute carrier family 35 (UDP-sugar transporter), member A1/2/3
Unigene9753_At_Mix	-3.37428	Down	-2.95512	Down	-4.47971	Down	-	-
CL4788.Contig1_At_Mix	-1.28263	Down	-1.43146	Down	-1.19928	Down	gi|695078561|ref|XP_009386668.1|/8.5e-215/PREDICTED: uncharacterized protein LOC103973748 isoform X1 [Musa acuminata subsp. malaccensis]	-
Unigene38301_At_Mix	-2.51184	Down	-4.59826	Down	-4.63433	Down	-	-
Unigene5440_At_Mix	-2.98395	Down	-1.016	Down	-1.65245	Down	gi|658048037|ref|XP_008359709.1|/4.3e-24/PREDICTED: LOW QUALITY PROTEIN: histone H4-like [Malus domestica]	K11254|1|6.6e-25|114.8|mdm:103423416|histone H4
Unigene22096_At_Mix	-2.0776	Down	-3.42829	Down	-2.22961	Down	-	-
Unigene22562_At_Mix	1.05107	Up	1.10343	Up	1.72325	Up	-	-
Unigene35000_At_Mix	1.60585	Up	1.98641	Up	2.11894	Up	-	-
Unigene3397_At_Mix	1.77074	Up	2.1501	Up	2.83954	Up	gi|695044798|ref|XP_009410166.1|/1.1e-52/PREDICTED: uncharacterized protein LOC103992257 [Musa acuminata subsp. malaccensis]	K15601|1|4.5e-06|54.3|bvg:104900526|lysine-specific demethylase 3 [EC:1.14.11.-]
Unigene17250_At_Mix	-2.8185	Down	-5.604	Down	-5.26696	Down	gi|927371742|ref|YP_009164045.1|/3.3e-44/photosystem II protein D2 (chloroplast) [Alloteropsis semialata]	K02706|1|5.1e-45|181.4|egu:12079388|photosystem II P680 reaction center D2 protein [EC:1.10.3.9]
Unigene15284_At_Mix	-1.20801	Down	1.89897	Up	1.98182	Up	-	-
Unigene12832_At_Mix	-1.6445	Down	-1.02098	Down	-1.35485	Down	gi|6523547|emb|CAB62280.1|/4.3e-11/hydroxyproline-rich glycoprotein DZ-HRGP [Volvox carteri f. nagariensis]	K05747|1|2.3e-09|63.9|vcn:VOLCADRAFT_55197|Wiskott-Aldrich syndrome protein
Unigene12525_At_Mix	2.21839	Up	1.24773	Up	1.55736	Up	-	-
Unigene11169_At_Mix	-1.83872	Down	-1.21723	Down	-1.81669	Down	-	-
Unigene28575_At_Mix	-1.27282	Down	-1.57326	Down	-1.55587	Down	gi|695050311|ref|XP_009413134.1|/8.9e-41/PREDICTED: RNA polymerase II C-terminal domain phosphatase-like 1 isoform X2 [Musa acuminata subsp. malaccensis]	K18998|1|1.3e-41|170.6|mus:103994501|RNA polymerase II C-terminal domain phosphatase-like 1/2 [EC:3.1.3.16]
CL2997.Contig1_At_Mix	-1.11712	Down	-1.2819	Down	-1.51192	Down	gi|695049799|ref|XP_009412847.1|/9.9e-34/PREDICTED: growth-regulating factor 10-like [Musa acuminata subsp. malaccensis]	-
Unigene15582_At_Mix	-1.05936	Down	-2.64375	Down	-2.83456	Down	-	-
CL6001.Contig2_At_Mix	1.50013	Up	1.04587	Up	1.77661	Up	gi|695075498|ref|XP_009384988.1|/1.2e-118/PREDICTED: uncharacterized protein LOC103972388 [Musa acuminata subsp. malaccensis]	-
Unigene21575_At_Mix	-1.25658	Down	-4.13222	Down	-3.13222	Down	-	-
CL5964.Contig3_At_Mix	1.18492	Up	1.30954	Up	1.19841	Up	gi|695032618|ref|XP_009403863.1|/2.7e-06/PREDICTED: NADH dehydrogenase [ubiquinone] 1 alpha subcomplex subunit 8-B-like [Musa acuminata subsp. malaccensis]	K03952|1|4.2e-07|55.8|mus:103987323|NADH dehydrogenase (ubiquinone) 1 alpha subcomplex subunit 8
Unigene31073_At_Mix	-2.31784	Down	-2.64204	Down	-2.80735	Down	-	-
Unigene16827_At_Mix	-1.03572	Down	-2.3826	Down	-1.00558	Down	-	-
Unigene23100_At_Mix	-1.33295	Down	-4.05515	Down	-2.52155	Down	-	-
Unigene8894_At_Mix	-3.27383	Down	1.27116	Up	3.27798	Up	gi|695061572|ref|XP_009419223.1|/2.9e-63/PREDICTED: transcription factor BIM2 [Musa acuminata subsp. malaccensis]	-
Unigene16226_At_Mix	-3.78022	Down	-2.25939	Down	-1.3151	Down	-	-
Unigene26105_At_Mix	-2.04614	Down	-3.48054	Down	-1.98956	Down	-	-
Unigene17204_At_Mix	-1.11369	Down	-1.5398	Down	-1.15396	Down	gi|695055357|ref|XP_009415853.1|/7.2e-61/PREDICTED: uncharacterized protein LOC103996631 isoform X3 [Musa acuminata subsp. malaccensis]	-
CL90.Contig5_At_Mix	-2.74537	Down	-2.10127	Down	-1.81249	Down	gi|695052128|ref|XP_009414112.1|/7.2e-34/PREDICTED: probable GTP diphosphokinase RSH2, chloroplastic [Musa acuminata subsp. malaccensis]	-
Unigene24219_At_Mix	-1.2122	Down	-1.48178	Down	-1.09599	Down	gi|297806083|ref|XP_002870925.1|/2.4e-34/hypothetical protein ARALYDRAFT_486939 [Arabidopsis lyrata subsp. lyrata]	-
Unigene10628_At_Mix	-1.79475	Down	-1.74543	Down	-1.82007	Down	-	-
CL9317.Contig1_At_Mix	1.365	Up	2.31843	Up	2.98903	Up	gi|695025430|ref|XP_009399969.1|/4.2e-85/PREDICTED: probable calcium-transporting ATPase 4, plasma membrane-type [Musa acuminata subsp. malaccensis]	K01537|1|6.3e-86|319.3|mus:103984233|Ca2+-transporting ATPase [EC:3.6.3.8]
Unigene3388_At_Mix	-1.73697	Down	-2.36257	Down	-1	Down	gi|695069616|ref|XP_009381795.1|/1.1e-44/PREDICTED: ethylene-responsive transcription factor ERF003-like [Musa acuminata subsp. malaccensis]	K09286|1|4.1e-20|100.1|thj:104804157|EREBP-like factor
Unigene27496_At_Mix	1.10821	Up	1.32338	Up	2.14965	Up	gi|695051451|ref|XP_009413750.1|/3.8e-12/PREDICTED: pentatricopeptide repeat-containing protein MRL1, chloroplastic [Musa acuminata subsp. malaccensis]	-
CL2162.Contig5_At_Mix	-2.08881	Down	-1.37028	Down	-1.75018	Down	gi|695016426|ref|XP_009395120.1|/1.4e-140/PREDICTED: uncharacterized protein At3g28850-like [Musa acuminata subsp. malaccensis]	K17479|1|2.1e-141|504.6|mus:103980425|glutaredoxin domain-containing cysteine-rich protein 1
CL1268.Contig4_At_Mix	-1.52442	Down	-1.15696	Down	-1.66006	Down	gi|670425341|ref|XP_008653319.1|/1.1e-08/PREDICTED: formin-like protein 5 [Zea mays]	K02184|1|2.4e-08|61.2|rcu:8263389|formin 2
CL2178.Contig1_At_Mix	2.25461	Up	3.39937	Up	2.81792	Up	gi|695007661|ref|XP_009390385.1|/5.9e-122/PREDICTED: beta-galactosidase 15 isoform X1 [Musa acuminata subsp. malaccensis]	K12309|1|6.4e-36|153.3|bna:106418278|beta-galactosidase [EC:3.2.1.23]
Unigene4168_At_Mix	-1.4584	Down	-1.05985	Down	-1.08919	Down	-	-
CL2488.Contig3_At_Mix	-1.86978	Down	-2.83583	Down	-1.25087	Down	gi|695031462|ref|XP_009403246.1|/1.7e-238/PREDICTED: sulfate transporter 1.3-like [Musa acuminata subsp. malaccensis]	K17470|1|2.5e-239|829.7|mus:103986855|sulfate transporter 1, high-affinity
CL2126.Contig3_At_Mix	2.32073	Up	2.24413	Up	2.83373	Up	gi|695037106|ref|XP_009406034.1|/1.3e-77/PREDICTED: uncharacterized protein LOC103989026 [Musa acuminata subsp. malaccensis]	K13680|1|2.8e-11|70.9|dosa:Os09t0572500-01|beta-mannan synthase [EC:2.4.1.32];K11323|4|2.0e-09|64.7|vcn:VOLCADRAFT_121342|histone arginine demethylase JMJD6 [EC:1.14.11.-]
CL1162.Contig1_At_Mix	2.95259	Up	4.27388	Up	4.19594	Up	gi|695051573|ref|XP_009413816.1|/5.0e-293/PREDICTED: eukaryotic translation initiation factor 3 subunit L-like [Musa acuminata subsp. malaccensis]	K15029|1|7.6e-294|1010.7|mus:103995051|translation initiation factor 3 subunit L
Unigene19511_At_Mix	-1.77249	Down	-1.33515	Down	-1.07614	Down	gi|695006861|ref|XP_009389954.1|/4.4e-24/PREDICTED: clustered mitochondria protein homolog {ECO:0000255|HAMAP-Rule:MF_03013} [Musa acuminata subsp. malaccensis]	K03255|1|6.6e-25|114.8|mus:103976473|protein TIF31
Unigene29276_At_Mix	-1.44791	Down	-2.21856	Down	-3.65944	Down	gi|703109745|ref|XP_010099379.1|/1.4e-27/KDEL-tailed cysteine endopeptidase CEP1 [Morus notabilis]	K16292|1|2.7e-28|125.6|zma:100284911|KDEL-tailed cysteine endopeptidase [EC:3.4.22.-];K01365|2|4.6e-28|124.8|jcu:105649658|cathepsin L [EC:3.4.22.15]
CL5986.Contig2_At_Mix	-2.21057	Down	-3.05445	Down	-3.94753	Down	gi|694996939|ref|XP_009396757.1|/1.7e-29/PREDICTED: probable WRKY transcription factor 40 [Musa acuminata subsp. malaccensis]	K15292|1|5.8e-06|52.8|gsl:Gasu_61540|syntaxin-binding protein 1;K00430|4|9.9e-06|52.0|sbi:SORBI_06g021550|peroxidase [EC:1.11.1.7]
Unigene25393_At_Mix	-2.23811	Down	-1.18596	Down	-1.37252	Down	-	-
Unigene36729_At_Mix	-4.53956	Down	-8.24	Down	-2.42408	Down	gi|695005585|ref|XP_009389250.1|/1.6e-59/PREDICTED: uncharacterized protein At1g08160-like [Musa acuminata subsp. malaccensis]	K19984|1|1.9e-07|58.2|ppp:PHYPADRAFT_172341|exocyst complex component 5;K02184|4|2.7e-06|54.3|csl:COCSUDRAFT_55185|formin 2
Unigene757_At_Mix	1.02719	Up	1.38526	Up	1.57362	Up	gi|695013884|ref|XP_009393741.1|/3.0e-153/PREDICTED: probable 2-oxoglutarate-dependent dioxygenase At3g49630 [Musa acuminata subsp. malaccensis]	K04124|1|1.2e-29|132.5|cmo:103488263|gibberellin 3-beta-dioxygenase [EC:1.14.11.15]
CL4620.Contig5_At_Mix	-1.76711	Down	-8.25896	Down	-8.25896	Down	gi|695045045|ref|XP_009410302.1|/7.8e-186/PREDICTED: probable 28S rRNA (cytosine(4447)-C(5))-methyltransferase isoform X1 [Musa acuminata subsp. malaccensis]	K14835|1|1.2e-186|655.2|mus:103992362|ribosomal RNA methyltransferase Nop2 [EC:2.1.1.-]
Unigene208_At_Mix	-3.16758	Down	-5.05616	Down	-1.43273	Down	-	-
Unigene26127_At_Mix	3.38014	Up	4.39434	Up	4.76429	Up	gi|695073198|ref|XP_009383754.1|/6.3e-11/PREDICTED: sucrose-phosphatase 2-like [Musa acuminata subsp. malaccensis]	-
Unigene4686_At_Mix	-3.65304	Down	-4.36795	Down	-2.4472	Down	gi|695036955|ref|XP_009405950.1|/2.1e-30/PREDICTED: sulfate transporter 3.1-like [Musa acuminata subsp. malaccensis]	K17471|1|3.3e-31|136.3|mus:103988970|sulfate transporter 3
CL7585.Contig1_At_Mix	-1.73786	Down	-1.5971	Down	-1.22329	Down	-	-
Unigene5451_At_Mix	-1.0613	Down	-2.16194	Down	-2.13785	Down	-	-
CL4944.Contig1_At_Mix	2.11239	Up	1.64386	Up	2.66928	Up	-	-
Unigene21658_At_Mix	1.70239	Up	1.89843	Up	1.58074	Up	-	-
CL4784.Contig3_At_Mix	1.37469	Up	4.01107	Up	3.51798	Up	gi|695054033|ref|XP_009415131.1|/6.1e-173/PREDICTED: GDP-mannose transporter GONST3-like [Musa acuminata subsp. malaccensis]	K15356|1|1.3e-90|335.5|ppp:PHYPADRAFT_16335|GDP-mannose transporter
CL280.Contig1_At_Mix	-1.63718	Down	1.49685	Up	1.21024	Up	gi|695078229|ref|XP_009386495.1|/1.5e-61/PREDICTED: PLASMODESMATA CALLOSE-BINDING PROTEIN 3-like [Musa acuminata subsp. malaccensis]	K19891|1|4.1e-24|113.2|smo:SELMODRAFT_402967|glucan endo-1,3-beta-glucosidase 1/2/3 [EC:3.2.1.39]
Unigene9710_At_Mix	-1.95252	Down	-3.82353	Down	-7.4865	Down	-	-
Unigene17282_At_Mix	-1.06092	Down	-1.22166	Down	-2.26348	Down	-	-
Unigene3479_At_Mix	-1.6432	Down	-4.26494	Down	-1.99346	Down	gi|695052614|ref|XP_009414371.1|/3.9e-43/PREDICTED: mitogen-activated protein kinase kinase kinase 2-like [Musa acuminata subsp. malaccensis]	K11228|1|2.6e-31|136.7|egu:105044694|mitogen-activated protein kinase kinase kinase [EC:2.7.11.1];K04421|2|5.7e-15|82.4|atr:18427725|mitogen-activated protein kinase kinase kinase 3 [EC:2.7.11.25];K04420|4|1.3e-11|71.2|mus:103997449|mitogen-activated protein kinase kinase kinase 2 [EC:2.7.11.25]
CL2565.Contig1_At_Mix	3.00507	Up	3.60514	Up	2.98211	Up	gi|695048759|ref|XP_009412294.1|/4.9e-204/PREDICTED: U-box domain-containing protein 30-like [Musa acuminata subsp. malaccensis]	K08332|1|2.5e-19|99.0|smo:SELMODRAFT_61948|vacuolar protein 8;K01876|4|7.1e-14|80.9|egr:104440434|aspartyl-tRNA synthetase [EC:6.1.1.12]
CL3141.Contig2_At_Mix	-2.23852	Down	-2.1236	Down	-2.85682	Down	gi|695028300|ref|XP_009401522.1|/4.1e-68/PREDICTED: putative nuclease HARBI1 [Musa acuminata subsp. malaccensis]	-
Unigene8584_At_Mix	-1.63021	Down	-1.72813	Down	-1.43962	Down	-	-
CL545.Contig2_At_Mix	-1.78713	Down	-2.93786	Down	-3.64025	Down	gi|442803208|gb|AGC78943.1|/1.8e-58/hypothetical protein (mitochondrion) [Vicia faba]	-
CL899.Contig3_At_Mix	1.061	Up	1.52561	Up	2.50283	Up	gi|695045122|ref|XP_009410344.1|/1.0e-127/PREDICTED: putative DNA-binding protein ESCAROLA [Musa acuminata subsp. malaccensis]	K02184|1|3.0e-07|58.9|sot:102593556|formin 2
CL5011.Contig4_At_Mix	-1.17616	Down	1.78908	Up	1.10395	Up	gi|695003297|ref|XP_009384723.1|/8.0e-42/PREDICTED: peroxidase 60-like isoform X1 [Musa acuminata subsp. malaccensis]	K00430|1|1.2e-42|174.9|mus:103972200|peroxidase [EC:1.11.1.7]
Unigene18111_At_Mix	-1.05521	Down	-1.27589	Down	-1.28787	Down	-	-
Unigene14670_At_Mix	-2.03905	Down	1.40025	Up	1.96862	Up	-	-
Unigene26881_At_Mix	1.48915	Up	3.18529	Up	4.06998	Up	gi|922393585|ref|XP_013465200.1|/2.1e-08/hypothetical protein MTR_2g090985 [Medicago truncatula]	K14306|1|5.7e-06|52.4|pxb:103962243|nuclear pore complex protein Nup62
CL2897.Contig1_At_Mix	1.31487	Up	1.6884	Up	2.43686	Up	gi|695026859|ref|XP_009400745.1|/1.7e-33/PREDICTED: uric acid degradation bifunctional protein TTL isoform X2 [Musa acuminata subsp. malaccensis]	K13484|1|2.6e-34|147.1|mus:103984895|5-hydroxyisourate hydrolase / 2-oxo-4-hydroxy-4-carboxy-5-ureidoimidazoline decarboxylase [EC:3.5.2.17 4.1.1.97]
Unigene32419_At_Mix	-1.49313	Down	-1.04423	Down	-1.7663	Down	-	-
Unigene36350_At_Mix	-7.56986	Down	-7.56986	Down	-7.56986	Down	gi|695033001|ref|XP_009404047.1|/8.5e-131/PREDICTED: calmodulin-binding transcription activator 3-like isoform X1 [Musa acuminata subsp. malaccensis]	K14674|1|2.5e-26|121.7|apro:F751_6987|TAG lipase / steryl ester hydrolase / phospholipase A2 / LPA acyltransferase [EC:3.1.1.3 3.1.1.13 3.1.1.4 2.3.1.51]
Unigene14161_At_Mix	-1.16866	Down	-2.31686	Down	-2.447	Down	gi|727619432|ref|XP_010480419.1|/4.8e-24/PREDICTED: uncharacterized protein LOC104759155 [Camelina sativa]	K17604|1|3.9e-18|92.8|brp:103870787|zinc finger SWIM domain-containing protein 3
CL1179.Contig8_At_Mix	1.45457	Up	1.63087	Up	2.11018	Up	gi|695047218|ref|XP_009411482.1|/5.0e-198/PREDICTED: trihelix transcription factor GTL1-like isoform X1 [Musa acuminata subsp. malaccensis]	-
CL2475.Contig3_At_Mix	-7.08481	Down	-2.01872	Down	-1.31002	Down	gi|695059944|ref|XP_009418347.1|/1.9e-69/PREDICTED: uncharacterized transporter YBR287W-like [Musa acuminata subsp. malaccensis]	K07088|1|3.0e-70|266.5|mus:103998571|uncharacterized protein
Unigene9305_At_Mix	1.12351	Up	1.33636	Up	1.08224	Up	-	-
Unigene35742_At_Mix	-1.3608	Down	-3.10485	Down	-3.39206	Down	gi|499069065|gb|AGL72680.1|/7.8e-90/NADH dehydrogenase subunit F, partial (chloroplast) [Zingiber mioga]	K05577|1|1.8e-83|310.1|egr:9829714|NAD(P)H-quinone oxidoreductase subunit 5 [EC:1.6.5.3]
CL6197.Contig2_At_Mix	-1.44727	Down	1.36752	Up	1.99681	Up	gi|695021315|ref|XP_009397742.1|/7.4e-84/PREDICTED: heterogeneous nuclear ribonucleoprotein A3-like [Musa acuminata subsp. malaccensis]	K14411|1|1.1e-84|315.5|mus:103982520|RNA-binding protein Musashi
CL8585.Contig1_At_Mix	-1.7151	Down	1.70313	Up	1.17208	Up	gi|695056063|ref|XP_009416239.1|/1.3e-129/PREDICTED: uncharacterized protein LOC103996905 [Musa acuminata subsp. malaccensis]	-
Unigene25218_At_Mix	3.69249	Up	3.64386	Up	5.26812	Up	-	-
CL4176.Contig2_At_Mix	-1.11718	Down	-1.26739	Down	-1.14456	Down	gi|302828406|ref|XP_002945770.1|/3.6e-16/pathogenesis-related protein 1-like protein [Volvox carteri f. nagariensis]	K02184|1|7.1e-17|89.7|sly:101262608|formin 2
Unigene26242_At_Mix	-1.38995	Down	1.45136	Up	3.06684	Up	gi|695046834|ref|XP_009411269.1|/7.2e-13/PREDICTED: uncharacterized protein LOC103993063 isoform X3 [Musa acuminata subsp. malaccensis]	-
Unigene18399_At_Mix	-1.24686	Down	-3.50179	Down	-1.97875	Down	-	-
CL6167.Contig2_At_Mix	-1.18636	Down	-1.92829	Down	-1.41558	Down	gi|743773687|ref|XP_010917194.1|/1.7e-56/PREDICTED: uncharacterized protein LOC105041844 [Elaeis guineensis]	-
Unigene23372_At_Mix	-1.4325	Down	-1.37576	Down	-1.07545	Down	-	-
Unigene22572_At_Mix	-1.14798	Down	-2.30085	Down	-1.75865	Down	-	-
CL1983.Contig2_At_Mix	-3.07878	Down	-3.03227	Down	-2.35628	Down	gi|695061906|ref|XP_009419403.1|/6.9e-137/PREDICTED: tubby-like F-box protein 8 isoform X1 [Musa acuminata subsp. malaccensis]	K19600|1|1.0e-100|368.2|cic:CICLE_v10001261mg|tubby-related protein 1
Unigene20502_At_Mix	1.76553	Up	3.03562	Up	3.0321	Up	gi|695006712|ref|XP_009389868.1|/2.5e-162/PREDICTED: pentatricopeptide repeat-containing protein At5g39680 [Musa acuminata subsp. malaccensis]	K11000|1|1.5e-77|291.6|bvg:104900835|callose synthase [EC:2.4.1.-];K10683|3|1.4e-75|285.0|cic:CICLE_v10014038mg|BRCA1-associated RING domain protein 1;K03452|5|2.9e-70|267.3|vvi:100250295|magnesium/proton exchanger
CL458.Contig2_At_Mix	-3.65263	Down	-4.78039	Down	-1.41115	Down	gi|695048634|ref|XP_009412230.1|/3.5e-101/PREDICTED: zinc finger CCCH domain-containing protein 65 [Musa acuminata subsp. malaccensis]	K14404|1|4.5e-08|61.2|ota:Ot02g05300|cleavage and polyadenylation specificity factor subunit 4;K15687|3|9.3e-06|53.5|mis:MICPUN_108666|E3 ubiquitin-protein ligase makorin [EC:2.3.2.27]
Unigene13744_At_Mix	2.32532	Up	4.00688	Up	4.22587	Up	gi|743888336|ref|XP_010910592.1|/5.8e-68/PREDICTED: uncharacterized protein LOC105036529 [Elaeis guineensis]	K10406|1|3.4e-20|100.1|cam:101493596|kinesin family member C2/C3
Unigene28636_At_Mix	-2.76877	Down	-4.28729	Down	-3.95906	Down	-	-
CL3541.Contig2_At_Mix	-1.43112	Down	-2.9386	Down	-1.02606	Down	gi|695041603|ref|XP_009408414.1|/4.9e-23/PREDICTED: LOW QUALITY PROTEIN: cytokinin dehydrogenase 11-like [Musa acuminata subsp. malaccensis]	K00279|1|7.4e-24|110.9|mus:103990857|cytokinin dehydrogenase [EC:1.5.99.12]
Unigene21011_At_Mix	-1.51963	Down	-2.69632	Down	-2.786	Down	gi|695006889|ref|XP_009389969.1|/2.3e-40/PREDICTED: dynein light chain LC6, flagellar outer arm-like [Musa acuminata subsp. malaccensis]	K10418|1|3.5e-41|169.9|mus:103976481|dynein light chain LC8-type
CL4833.Contig5_At_Mix	-2.21853	Down	-1.68388	Down	-1.99422	Down	gi|743784439|ref|XP_011022405.1|/6.4e-27/PREDICTED: probable protein phosphatase 2C 15 [Populus euphratica]	K17500|1|1.4e-10|67.4|osa:4347278|integrin-linked kinase-associated serine/threonine phosphatase 2C [EC:3.1.3.16]
CL4369.Contig3_At_Mix	1.74802	Up	1.31663	Up	1.83206	Up	-	-
CL1016.Contig2_At_Mix	-1.2038	Down	-1.12146	Down	-1.26695	Down	gi|695081435|ref|XP_009388237.1|/1.7e-44/PREDICTED: auxin response factor 7-like [Musa acuminata subsp. malaccensis]	K14486|1|2.5e-45|184.1|mus:103975052|auxin response factor
Unigene21655_At_Mix	-1.19655	Down	-1.82168	Down	-2.2707	Down	gi|695028300|ref|XP_009401522.1|/2.2e-24/PREDICTED: putative nuclease HARBI1 [Musa acuminata subsp. malaccensis]	-
Unigene30254_At_Mix	-1.6307	Down	-2.1592	Down	-1.39109	Down	-	-
CL793.Contig1_At_Mix	1.4137	Up	1.3772	Up	1.1266	Up	gi|695026714|ref|XP_009400668.1|/1.8e-156/PREDICTED: sterol 3-beta-glucosyltransferase UGT80A2-like [Musa acuminata subsp. malaccensis]	K05841|1|2.7e-157|556.6|mus:103984834|sterol 3beta-glucosyltransferase [EC:2.4.1.173]
Unigene26462_At_Mix	-1.45614	Down	-2.40398	Down	-2.22679	Down	-	-
CL3141.Contig5_At_Mix	-1.36316	Down	-2.4846	Down	-2.24239	Down	gi|695028300|ref|XP_009401522.1|/1.0e-205/PREDICTED: putative nuclease HARBI1 [Musa acuminata subsp. malaccensis]	K14861|1|7.0e-13|77.4|brp:103860367|nucleolar pre-ribosomal-associated protein 1;K07936|5|1.1e-10|70.1|zma:103637360|GTP-binding nuclear protein Ran
CL5640.Contig2_At_Mix	-1.72736	Down	-3.22304	Down	-1.60201	Down	-	K11982|1|3.7e-11|69.3|egu:105058549|E3 ubiquitin-protein ligase RNF115/126 [EC:2.3.2.27]
Unigene4409_At_Mix	1.31954	Up	1.73219	Up	2.70685	Up	-	-
Unigene28610_At_Mix	-1.83836	Down	-1.59991	Down	-2.22923	Down	gi|695035871|ref|XP_009405369.1|/5.1e-62/PREDICTED: probable lysine-specific demethylase JMJ14 isoform X2 [Musa acuminata subsp. malaccensis]	K11446|1|7.7e-63|241.1|mus:103988539|histone demethylase JARID1 [EC:1.14.11.-]
Unigene39259_At_Mix	1.68896	Up	1.24101	Up	1.56442	Up	gi|695043090|ref|XP_009409224.1|/3.6e-09/PREDICTED: probable alanine--tRNA ligase, chloroplastic [Musa acuminata subsp. malaccensis]	K01872|1|5.5e-10|64.7|mus:103991470|alanyl-tRNA synthetase [EC:6.1.1.7]
Unigene32194_At_Mix	-1.65566	Down	-3.18404	Down	-4.00673	Down	-	-
Unigene14298_At_Mix	-1.87298	Down	-5.55714	Down	-4.08682	Down	gi|47497734|dbj|BAD19799.1|/1.0e-18/putative EL5 [Oryza sativa Japonica Group]	K19038|1|2.6e-19|95.9|sita:101755160|E3 ubiquitin-protein ligase ATL41 [EC:2.3.2.27]
CL5569.Contig2_At_Mix	-1.08306	Down	-1.05921	Down	-1.60528	Down	gi|743920054|ref|XP_011004064.1|/2.1e-95/PREDICTED: uncharacterized protein LOC105110663 [Populus euphratica]	K01051|1|1.6e-28|127.9|mdm:103411372|pectinesterase [EC:3.1.1.11];K12486|2|1.9e-13|77.8|nnu:104590137|stromal membrane-associated protein;K01728|3|4.0e-11|70.1|mtr:MTR_2g023980|pectate lyase [EC:4.2.2.2];K06892|4|2.6e-10|67.4|mdm:103415491|feruloyl-CoA ortho-hydroxylase [EC:1.14.11.-];K09250|5|3.2e-08|60.5|egu:105037492|cellular nucleic acid-binding protein
Unigene39653_At_Mix	-1.68017	Down	-1.0105	Down	-1.13725	Down	gi|94502699|ref|YP_588284.1|/2.5e-09/hypothetical protein ZeamMp020 (mitochondrion) [Zea mays subsp. mays]	-
Unigene3749_At_Mix	-7.74147	Down	-2.18688	Down	-2.88349	Down	gi|695037294|ref|XP_009406135.1|/3.4e-49/PREDICTED: U-box domain-containing protein 26-like [Musa acuminata subsp. malaccensis]	-
CL4468.Contig3_At_Mix	-2.49476	Down	-2.152	Down	-3.40576	Down	-	-
Unigene21498_At_Mix	-1.88224	Down	-1.82184	Down	-1.56099	Down	gi|695058476|ref|XP_009417554.1|/2.6e-16/PREDICTED: U-box domain-containing protein 19-like [Musa acuminata subsp. malaccensis]	-
Unigene35368_At_Mix	-3.30493	Down	-4.01188	Down	-2.49202	Down	-	-
Unigene40611_At_Mix	-1.01516	Down	-1.82458	Down	-1.60882	Down	gi|695075077|ref|XP_009384766.1|/3.4e-83/PREDICTED: probable chalcone--flavonone isomerase 3 isoform X1 [Musa acuminata subsp. malaccensis]	K01859|1|1.2e-21|105.5|sind:105163171|chalcone isomerase [EC:5.5.1.6]
Unigene9644_At_Mix	-1.66722	Down	-3.12306	Down	-3.56469	Down	-	-
Unigene3126_At_Mix	1.02031	Up	2.42821	Up	2.6668	Up	gi|695078630|ref|XP_009386707.1|/7.2e-308/PREDICTED: polyadenylate-binding protein 2-like isoform X3 [Musa acuminata subsp. malaccensis]	K13126|1|7.9e-307|1054.3|mus:103973778|polyadenylate-binding protein
Unigene27622_At_Mix	1.67227	Up	1.02675	Up	1.8919	Up	gi|695050964|ref|XP_009413493.1|/1.8e-33/PREDICTED: sodium/hydrogen exchanger 8 [Musa acuminata subsp. malaccensis]	-
Unigene23408_At_Mix	-1.44944	Down	-2.21406	Down	-1.10936	Down	-	-
CL8296.Contig1_At_Mix	1.74769	Up	2.44171	Up	3.29146	Up	gi|695065947|ref|XP_009379846.1|/3.6e-48/PREDICTED: probable catabolite repression protein creC isoform X1 [Musa acuminata subsp. malaccensis]	-
CL2374.Contig1_At_Mix	-1.98715	Down	-2.60314	Down	1.09609	Up	-	-
Unigene12635_At_Mix	-1.07767	Down	-2.87809	Down	-2.22127	Down	-	-
Unigene16027_At_Mix	-1.29014	Down	-1.68093	Down	-2.10362	Down	gi|695008892|ref|XP_009391050.1|/1.6e-28/PREDICTED: TATA box-binding protein-associated factor RNA polymerase I subunit B isoform X2 [Musa acuminata subsp. malaccensis]	-
Unigene12236_At_Mix	-2.34121	Down	-3.29662	Down	-2.01799	Down	gi|695048519|ref|XP_009412173.1|/2.0e-25/PREDICTED: uncharacterized protein LOC103993726 [Musa acuminata subsp. malaccensis]	-
Unigene33047_At_Mix	-1.71164	Down	-3.41771	Down	-2.45486	Down	-	-
CL2470.Contig6_At_Mix	-1.13449	Down	-1.52396	Down	-1.4075	Down	-	-
CL6882.Contig2_At_Mix	-2.33298	Down	-1.95447	Down	-1.31096	Down	-	-
Unigene21138_At_Mix	-1.41773	Down	-2.06142	Down	-2.38499	Down	-	-
CL7839.Contig1_At_Mix	-1.67368	Down	-3.85	Down	-4.24593	Down	-	-
CL8177.Contig1_At_Mix	1.61867	Up	2.20696	Up	1.90211	Up	gi|695077946|ref|XP_009386342.1|/1.1e-145/PREDICTED: probable glycerol-3-phosphate acyltransferase 2 [Musa acuminata subsp. malaccensis]	K13508|1|1.7e-146|520.8|mus:103973491|glycerol-3-phosphate acyltransferase [EC:2.3.1.15]
Unigene10005_At_Mix	-2.25648	Down	-2.18277	Down	-2.55246	Down	-	-
Unigene7808_At_Mix	1.02024	Up	1.58229	Up	1.54201	Up	gi|695041777|ref|XP_009408508.1|/2.0e-77/PREDICTED: uncharacterized protein LOC103990932 [Musa acuminata subsp. malaccensis]	-
CL8528.Contig3_At_Mix	1.90583	Up	2.74959	Up	3.39156	Up	gi|695040875|ref|XP_009408032.1|/6.9e-74/PREDICTED: probable LRR receptor-like serine/threonine-protein kinase At2g24230 [Musa acuminata subsp. malaccensis]	K13415|1|6.7e-13|75.9|aly:ARALYDRAFT_912402|protein brassinosteroid insensitive 1 [EC:2.7.10.1 2.7.11.1]
Unigene17246_At_Mix	-1.04318	Down	-1.20536	Down	-1.49896	Down	-	-
Unigene20271_At_Mix	-1.27544	Down	-1.80011	Down	-1.07841	Down	-	-
CL1569.Contig4_At_Mix	6.6865	Up	7.4865	Up	7.68416	Up	gi|694994868|ref|XP_009402639.1|/1.1e-12/PREDICTED: AP-2 complex subunit alpha-1-like [Musa acuminata subsp. malaccensis]	K11824|1|1.7e-13|77.8|mus:103986342|AP-2 complex subunit alpha
CL7927.Contig2_At_Mix	1.12507	Up	1	Up	1.31117	Up	gi|695067887|ref|XP_009380868.1|/5.1e-138/PREDICTED: uncharacterized protein LOC103969137 [Musa acuminata subsp. malaccensis]	K00430|1|6.6e-21|103.2|sbi:SORBI_06g021550|peroxidase [EC:1.11.1.7]
CL3854.Contig2_At_Mix	1.42724	Up	1.14278	Up	1.24798	Up	gi|672135394|ref|XP_008791370.1|/2.1e-138/PREDICTED: zeaxanthin epoxidase, chloroplastic-like isoform X1 [Phoenix dactylifera]	K00480|1|2.7e-21|105.1|cmo:103503469|salicylate hydroxylase [EC:1.14.13.1];K09838|2|9.8e-16|86.7|bdi:100835175|zeaxanthin epoxidase [EC:1.14.13.90]
Unigene24896_At_Mix	-2.38845	Down	-3.04401	Down	-1.34062	Down	gi|672122114|ref|XP_008784377.1|/2.0e-42/PREDICTED: receptor-like serine/threonine-protein kinase At1g78530 [Phoenix dactylifera]	K04730|1|4.2e-24|112.1|ppp:PHYPADRAFT_145050|interleukin-1 receptor-associated kinase 1 [EC:2.7.11.1];K04733|3|4.4e-21|102.1|dosa:Os02t0777400-01|interleukin-1 receptor-associated kinase 4 [EC:2.7.11.1];K00924|4|1.3e-20|100.5|vvi:100267564|
Unigene3131_At_Mix	-3.2117	Down	-3.92215	Down	-3.94631	Down	gi|922459686|ref|XP_013631332.1|/1.0e-70/PREDICTED: histone H3.2-like [Brassica oleracea var. oleracea]	K11253|1|3.8e-70|266.2|egu:105041527|histone H3
Unigene20904_At_Mix	1.58591	Up	1.4517	Up	1.5774	Up	-	-
Unigene7711_At_Mix	1.00517	Up	1.10765	Up	1.83285	Up	gi|976905289|gb|KVH92929.1|/6.0e-65/Late embryogenesis abundant protein, LEA-14 [Cynara cardunculus var. scolymus]	K03006|1|1.0e-11|72.8|ppp:PHYPADRAFT_173475|DNA-directed RNA polymerase II subunit RPB1 [EC:2.7.7.6]
CL6619.Contig1_At_Mix	1.83392	Up	1.05266	Up	1.6445	Up	gi|695002733|ref|XP_009381760.1|/2.3e-220/PREDICTED: heparan-alpha-glucosaminide N-acetyltransferase-like [Musa acuminata subsp. malaccensis]	K10532|1|3.5e-221|769.2|mus:103969841|heparan-alpha-glucosaminide N-acetyltransferase [EC:2.3.1.78]
Unigene26596_At_Mix	1.91243	Up	-1.24923	Down	-2.57116	Down	gi|612392748|ref|XP_007511894.1|/9.5e-14/plasminogen [Bathycoccus prasinos]	K02184|1|1.1e-11|70.9|aip:107619883|formin 2
Unigene4415_At_Mix	1.88485	Up	1.9604	Up	1.9238	Up	gi|695019718|ref|XP_009396881.1|/5.0e-84/PREDICTED: uncharacterized protein LOC103981853 isoform X1 [Musa acuminata subsp. malaccensis]	K00430|1|4.3e-11|70.5|osa:4336295|peroxidase [EC:1.11.1.7];K03006|5|8.1e-10|66.2|ppp:PHYPADRAFT_173475|DNA-directed RNA polymerase II subunit RPB1 [EC:2.7.7.6]
Unigene12800_At_Mix	-1.09336	Down	-1.73654	Down	-1.09336	Down	gi|695044550|ref|XP_009410030.1|/1.1e-105/PREDICTED: receptor-like protein 12 isoform X1 [Musa acuminata subsp. malaccensis]	K10406|1|1.0e-31|139.0|tcc:TCM_032503|kinesin family member C2/C3
CL7793.Contig2_At_Mix	2.82164	Up	2.85798	Up	2.34539	Up	gi|695040375|ref|XP_009407763.1|/1.2e-54/PREDICTED: peroxisomal acyl-coenzyme A oxidase 1-like [Musa acuminata subsp. malaccensis]	K00232|1|1.9e-55|217.2|mus:103990377|acyl-CoA oxidase [EC:1.3.3.6]
Unigene23314_At_Mix	-1.98839	Down	-8.68883	Down	-2.08397	Down	gi|743867004|ref|XP_010905202.1|/1.8e-47/PREDICTED: F-box/kelch-repeat protein At1g67480-like [Elaeis guineensis]	K10442|1|2.0e-06|53.5|olu:OSTLU_6820|kelch-like protein 1/4/5
Unigene27958_At_Mix	-2.37759	Down	-1.7919	Down	-2.17434	Down	-	-
Unigene10938_At_Mix	-3.07263	Down	-4.35686	Down	-1.29054	Down	-	-
CL4870.Contig3_At_Mix	-1.5924	Down	1.06349	Up	1.39637	Up	gi|695066926|ref|XP_009380364.1|/9.9e-182/PREDICTED: tubby-like F-box protein 5 [Musa acuminata subsp. malaccensis]	K19600|1|1.0e-74|282.7|cic:CICLE_v10001261mg|tubby-related protein 1
Unigene27176_At_Mix	1.75248	Up	1.66091	Up	2.26628	Up	gi|672120634|ref|XP_008783592.1|/6.6e-37/PREDICTED: receptor-like serine/threonine-protein kinase At2g45590 [Phoenix dactylifera]	K04730|1|5.1e-26|118.2|gmx:100814336|interleukin-1 receptor-associated kinase 1 [EC:2.7.11.1];K13415|3|7.5e-17|87.8|bvg:104895495|protein brassinosteroid insensitive 1 [EC:2.7.10.1 2.7.11.1];K16224|4|9.7e-17|87.4|eus:EUTSA_v10023115mg|senescence-induced receptor-like serine/threonine-protein kinase;K08286|5|9.7e-17|87.4|eus:EUTSA_v10024311mg|protein-serine/threonine kinase [EC:2.7.11.-]
Unigene26439_At_Mix	-1.03889	Down	-1.41954	Down	-1.58082	Down	-	-
Unigene38311_At_Mix	-1.37265	Down	-2.34467	Down	-2.50854	Down	gi|806636795|ref|YP_009129745.1|/2.7e-44/photosystem I subunit VII (chloroplast) [Masdevallia picturata]	K02691|1|1.5e-44|180.6|pda:8890573|photosystem I subunit VII
Unigene24747_At_Mix	1.24311	Up	1.75421	Up	2.42923	Up	gi|695001288|ref|XP_009415546.1|/1.2e-91/PREDICTED: uncharacterized protein LOC103996359 [Musa acuminata subsp. malaccensis]	K04422|1|2.6e-65|250.0|rcu:8275839|mitogen-activated protein kinase kinase kinase 13 [EC:2.7.11.25];K14510|2|7.0e-31|135.6|gmx:100810555|serine/threonine-protein kinase CTR1 [EC:2.7.11.1]
CL1889.Contig3_At_Mix	2.08884	Up	3.37024	Up	3.82947	Up	gi|695009675|ref|XP_009391481.1|/3.6e-124/PREDICTED: heparan-alpha-glucosaminide N-acetyltransferase [Musa acuminata subsp. malaccensis]	K10532|1|5.5e-125|449.9|mus:103977634|heparan-alpha-glucosaminide N-acetyltransferase [EC:2.3.1.78]
Unigene3312_At_Mix	-1.33699	Down	-1.80909	Down	-1.35799	Down	gi|695003566|ref|XP_009386098.1|/8.8e-46/PREDICTED: uncharacterized protein LOC103973298 [Musa acuminata subsp. malaccensis]	-
CL2822.Contig2_At_Mix	-2.0573	Down	1.10068	Up	1.57308	Up	-	-
Unigene18649_At_Mix	-1.18345	Down	-1.1003	Down	-2.33817	Down	gi|944088160|gb|KQK23512.1|/2.1e-33/hypothetical protein BRADI_1g74287 [Brachypodium distachyon]	K10899|1|3.2e-34|146.0|mus:103982559|ATP-dependent DNA helicase Q1 [EC:3.6.4.12]
CL5050.Contig1_At_Mix	1.96153	Up	2.80301	Up	3.31889	Up	gi|694997516|ref|XP_009399785.1|/9.5e-65/PREDICTED: myb family transcription factor APL-like isoform X1 [Musa acuminata subsp. malaccensis]	K14317|1|2.4e-28|126.7|mus:103984394|nuclear pore complex protein Nup214;K06236|2|4.1e-20|99.4|cvr:CHLNCDRAFT_141917|collagen, type I, alpha;K12741|3|1.3e-13|77.8|rcu:8263214|heterogeneous nuclear ribonucleoprotein A1/A3;K01940|4|6.6e-10|65.5|smo:SELMODRAFT_405683|argininosuccinate synthase [EC:6.3.4.5];K14491|5|8.0e-08|58.5|brp:103868658|two-component response regulator ARR-B family
Unigene16164_At_Mix	-1.33101	Down	-2.4746	Down	-1.76473	Down	-	-
Unigene32287_At_Mix	-1.46128	Down	-2.66266	Down	-2.3164	Down	-	-
Unigene16465_At_Mix	1.43365	Up	1.25678	Up	1.69032	Up	gi|672136105|ref|XP_008791736.1|/4.3e-12/PREDICTED: AP2-like ethylene-responsive transcription factor AIL1 isoform X2 [Phoenix dactylifera]	K09285|1|6.6e-13|75.1|pda:103708547|AP2-like factor, ANT lineage
Unigene16913_At_Mix	-1.56158	Down	-2.37362	Down	-2.51678	Down	gi|695069358|ref|XP_009381653.1|/1.5e-27/PREDICTED: uncharacterized protein At1g04910-like isoform X1 [Musa acuminata subsp. malaccensis]	-
CL259.Contig4_At_Mix	1.13201	Up	1.25147	Up	1.82597	Up	gi|548862648|gb|ERN20006.1|/3.9e-179/hypothetical protein AMTR_s00071p00160240 [Amborella trichopoda]	-
CL343.Contig2_At_Mix	-1.65208	Down	2.04625	Up	1.76167	Up	-	-
CL2053.Contig2_At_Mix	-2.06341	Down	-4.49557	Down	-4.57899	Down	gi|456061459|ref|YP_007475627.1|/4.7e-183/ribulose 1,5-bisphosphate carboxylase/oxygenase large subunit [Heliconia collinsiana]	K01601|1|3.3e-181|636.3|pda:8890518|ribulose-bisphosphate carboxylase large chain [EC:4.1.1.39]
CL8761.Contig1_At_Mix	-1.78687	Down	-5.08627	Down	-9.65105	Down	gi|695056017|ref|XP_009416213.1|/3.9e-11/PREDICTED: helicase SKI2W [Musa acuminata subsp. malaccensis]	K12599|1|5.9e-12|71.6|mus:103996886|antiviral helicase SKI2 [EC:3.6.4.-]
Unigene13917_At_Mix	-1.54194	Down	-1.70912	Down	-1.503	Down	-	-
Unigene16744_At_Mix	-1.05477	Down	-2.41891	Down	-1.66736	Down	-	-
Unigene1000_At_Mix	-3.20645	Down	-3.09954	Down	-2.12553	Down	-	-
CL905.Contig1_At_Mix	1.27094	Up	1.95413	Up	1.4663	Up	gi|743837585|ref|XP_010936446.1|/1.4e-234/PREDICTED: COBRA-like protein 1 [Elaeis guineensis]	-
Unigene38531_At_Mix	-1.46357	Down	1.95028	Up	1.56742	Up	-	-
Unigene36923_At_Mix	2.80985	Up	1.31667	Up	1.28831	Up	-	-
CL948.Contig2_At_Mix	2.46796	Up	2.62534	Up	2.52174	Up	gi|695032883|ref|XP_009404000.1|/1.4e-52/PREDICTED: uncharacterized protein LOC103987427 isoform X1 [Musa acuminata subsp. malaccensis]	-
Unigene28130_At_Mix	1.19989	Up	1.67054	Up	2.82556	Up	gi|695015209|ref|XP_009394465.1|/1.6e-31/PREDICTED: vacuolar cation/proton exchanger 1a-like isoform X1 [Musa acuminata subsp. malaccensis]	K07300|1|2.4e-32|139.8|mus:103979928|Ca2+:H+ antiporter
CL3870.Contig2_At_Mix	-1.93065	Down	-3.91416	Down	-1.54916	Down	gi|695019386|ref|XP_009396699.1|/2.6e-130/PREDICTED: uncharacterized protein LOC103981681 [Musa acuminata subsp. malaccensis]	K00430|1|1.8e-06|56.2|bdi:100822183|peroxidase [EC:1.11.1.7];K03126|3|5.3e-06|54.7|mus:104000244|transcription initiation factor TFIID subunit 12
CL2939.Contig17_At_Mix	-8.49452	Down	-8.49452	Down	-8.49452	Down	gi|743804534|ref|XP_010927215.1|/1.1e-55/PREDICTED: uncharacterized protein LOC105049306 [Elaeis guineensis]	K20478|1|2.1e-06|55.8|cre:CHLREDRAFT_192775|golgin subfamily B member 1
Unigene28095_At_Mix	3.20369	Up	3.38668	Up	3.0494	Up	gi|545369458|ref|XP_005649474.1|/4.7e-06/hypothetical protein COCSUDRAFT_47012 [Coccomyxa subellipsoidea C-169]	-
Unigene2037_At_Mix	-1.29182	Down	-2.16236	Down	-2.43332	Down	-	-
Unigene28776_At_Mix	1.41717	Up	1.08689	Up	1.46518	Up	gi|695075245|ref|XP_009384854.1|/1.4e-55/PREDICTED: uncharacterized protein LOC103972289 [Musa acuminata subsp. malaccensis]	-
CL851.Contig7_At_Mix	-1.40161	Down	-2.54802	Down	-3.29095	Down	gi|695042525|ref|XP_009408921.1|/1.1e-148/PREDICTED: cytochrome P450 90D2-like [Musa acuminata subsp. malaccensis]	K12638|1|1.1e-140|501.5|egu:105040406|3-epi-6-deoxocathasterone 23-monooxygenase [EC:1.14.13.112];K09589|2|7.6e-134|478.8|sbi:SORBI_03g002870|steroid 3-oxidase [EC:1.14.-.-]
CL2888.Contig1_At_Mix	1.16993	Up	1.31159	Up	1.63144	Up	gi|695013434|ref|XP_009393500.1|/4.0e-54/PREDICTED: poly(ADP-ribose) glycohydrolase 1 [Musa acuminata subsp. malaccensis]	K07759|1|6.1e-55|216.1|mus:103979170|poly(ADP-ribose) glycohydrolase [EC:3.2.1.143]
Unigene40200_At_Mix	-1.10474	Down	1.58227	Up	1.36884	Up	gi|695066157|ref|XP_009379958.1|/2.6e-74/PREDICTED: BTB/POZ domain-containing protein At1g67900 [Musa acuminata subsp. malaccensis]	-
Unigene16885_At_Mix	-2.84168	Down	-2.77825	Down	-1.80171	Down	-	-
Unigene40506_At_Mix	-1.33002	Down	-2.9423	Down	-3.56173	Down	gi|567853735|ref|YP_008854638.1|/2.7e-72/hypothetical chloroplast RF21 [Curcuma roscoeana]	-
Unigene15577_At_Mix	1.88264	Up	1.01381	Up	1.91611	Up	gi|302828408|ref|XP_002945771.1|/5.0e-07/pathogenesis-related protein 1-like protein [Volvox carteri f. nagariensis]	K01180|1|3.8e-07|55.8|cam:101500316|endo-1,3(4)-beta-glucanase [EC:3.2.1.6]
Unigene12443_At_Mix	1.06307	Up	1.04444	Up	1.47072	Up	-	-
Unigene17236_At_Mix	-2.71854	Down	-1.4885	Down	-1.27382	Down	-	-
CL7668.Contig2_At_Mix	-1.55589	Down	1.50808	Up	1.65137	Up	gi|694997145|ref|XP_009397864.1|/1.4e-82/PREDICTED: transmembrane protein 184 homolog DDB_G0279555-like isoform X1 [Musa acuminata subsp. malaccensis]	-
CL4355.Contig3_At_Mix	2.62358	Up	4.11483	Up	4.11677	Up	gi|672158492|ref|XP_008798990.1|/2.6e-36/PREDICTED: probable pectinesterase/pectinesterase inhibitor 51 [Phoenix dactylifera]	K01051|1|3.8e-24|112.1|smo:SELMODRAFT_445254|pectinesterase [EC:3.1.1.11]
CL939.Contig3_At_Mix	1.81191	Up	2.57069	Up	2.4573	Up	gi|695056188|ref|XP_009416305.1|/1.4e-97/PREDICTED: 40S ribosomal protein S7-like [Musa acuminata subsp. malaccensis]	K02993|1|2.1e-98|360.5|mus:103996953|small subunit ribosomal protein S7e
CL1530.Contig3_At_Mix	-1.09104	Down	-3.3339	Down	-2.26351	Down	gi|695064360|ref|XP_009420722.1|/2.0e-93/PREDICTED: ultraviolet-B receptor UVR8 [Musa acuminata subsp. malaccensis]	K10615|1|1.1e-11|72.4|atr:18446390|E3 ubiquitin-protein ligase HERC4 [EC:2.3.2.26];K11493|4|3.0e-09|64.3|olu:OSTLU_48985|regulator of chromosome condensation
CL5623.Contig2_At_Mix	1.26365	Up	2.46698	Up	2.26582	Up	gi|695025518|ref|XP_009400014.1|/1.7e-161/PREDICTED: uncharacterized protein LOC103984273 isoform X1 [Musa acuminata subsp. malaccensis]	K02184|1|4.7e-07|57.8|pvu:PHAVU_011G141900g|formin 2;K01180|3|5.2e-06|54.3|vcn:VOLCADRAFT_88258|endo-1,3(4)-beta-glucanase [EC:3.2.1.6]
Unigene20250_At_Mix	-1.17641	Down	-2.10046	Down	-1.69936	Down	-	-
CL6562.Contig3_At_Mix	1.53846	Up	2.67371	Up	2.70036	Up	gi|695005253|ref|XP_009389071.1|/8.7e-133/PREDICTED: probable protein S-acyltransferase 14 [Musa acuminata subsp. malaccensis]	K20028|1|1.3e-133|477.6|mus:103975736|palmitoyltransferase ZDHHC2/15/20 [EC:2.3.1.225]
Unigene23841_At_Mix	-1.30761	Down	-1.42829	Down	-1.09671	Down	-	-
CL2643.Contig1_At_Mix	-2.73633	Down	-2.0889	Down	-1.37163	Down	-	-
Unigene24980_At_Mix	-1.04551	Down	-1.98078	Down	-1.31634	Down	-	-
Unigene3574_At_Mix	-1.14264	Down	-1.18862	Down	-1.2261	Down	-	-
Unigene8700_At_Mix	-1.25978	Down	-1.21373	Down	-1.82538	Down	gi|695017346|ref|XP_009395610.1|/4.9e-32/PREDICTED: formin-like protein 8 [Musa acuminata subsp. malaccensis]	-
CL958.Contig2_At_Mix	1.33406	Up	1.43636	Up	1.61347	Up	-	-
Unigene23818_At_Mix	2.27121	Up	2.40352	Up	1.56294	Up	gi|695028665|ref|XP_009401718.1|/5.1e-25/PREDICTED: uncharacterized protein LOC103985669 [Musa acuminata subsp. malaccensis]	K12831|1|4.2e-08|59.3|bdi:106866148|splicing factor 3B subunit 4
Unigene11534_At_Mix	1.28739	Up	1.14734	Up	1.5615	Up	gi|695079418|ref|XP_009387131.1|/1.1e-31/PREDICTED: UPF0613 protein PB24D3.06c [Musa acuminata subsp. malaccensis]	-
Unigene15506_At_Mix	1.51019	Up	2.57032	Up	1.41504	Up	gi|672158857|ref|XP_008799173.1|/0.0e+00/PREDICTED: LOW QUALITY PROTEIN: beta-galactosidase 3 [Phoenix dactylifera]	K12309|1|5.0e-223|776.2|ath:AT3G52840|beta-galactosidase [EC:3.2.1.23]
Unigene40243_At_Mix	-6.67243	Down	-6.67243	Down	2.92873	Up	gi|695018795|ref|XP_009396374.1|/1.0e-10/PREDICTED: ethylene-responsive transcription factor ERF118-like [Musa acuminata subsp. malaccensis]	-
CL1132.Contig7_At_Mix	1.80176	Up	1.17466	Up	1.68671	Up	gi|695032953|ref|XP_009404021.1|/4.4e-180/PREDICTED: CLK4-associating serine/arginine rich protein [Musa acuminata subsp. malaccensis]	K13168|1|6.7e-181|636.0|mus:103987438|splicing factor, arginine/serine-rich 16
Unigene35013_At_Mix	-3.55459	Down	-1.25081	Down	-1.01543	Down	-	-
Unigene20758_At_Mix	-1.9153	Down	-2.83445	Down	-1.7132	Down	gi|3319362|gb|AAC26250.1|/6.0e-07/contains similarity to reverse transcriptase (Pfam: rvt.hmm, score 19.29) [Arabidopsis thaliana]	-
Unigene32106_At_Mix	-1.46961	Down	-1.66676	Down	-1.20732	Down	-	-
Unigene22406_At_Mix	2.31711	Up	2.17792	Up	2.22754	Up	gi|695054371|ref|XP_009415313.1|/2.8e-46/PREDICTED: growth-regulating factor 6-like [Musa acuminata subsp. malaccensis]	-
Unigene4757_At_Mix	-1.01209	Down	-2.24785	Down	-1.87816	Down	-	-
Unigene20483_At_Mix	2.25376	Up	3.46231	Up	4.36949	Up	-	-
CL8596.Contig1_At_Mix	-2.17079	Down	-2.86928	Down	-2.89482	Down	gi|695081005|ref|XP_009387995.1|/1.3e-20/PREDICTED: patatin-like protein 3 [Musa acuminata subsp. malaccensis]	-
Unigene35464_At_Mix	-1.78886	Down	-1.95936	Down	-1.1062	Down	-	-
Unigene11493_At_Mix	-2.64629	Down	-5.34408	Down	-3.34838	Down	gi|695064947|ref|XP_009421047.1|/2.7e-155/PREDICTED: glycerophosphodiester phosphodiesterase GDE1-like [Musa acuminata subsp. malaccensis]	K18696|1|3.4e-142|506.5|pda:103708094|glycerophosphodiester phosphodiesterase [EC:3.1.4.46]
Unigene35573_At_Mix	-1.23017	Down	-1.83081	Down	-1.37785	Down	-	-
Unigene6795_At_Mix	1.35649	Up	1.51403	Up	2.26622	Up	-	-
Unigene13988_At_Mix	1.31887	Up	1.3356	Up	1.9505	Up	gi|695036522|ref|XP_009405720.1|/5.5e-23/PREDICTED: E3 ubiquitin-protein ligase SINAT5-like [Musa acuminata subsp. malaccensis]	K04506|1|8.3e-24|111.3|mus:103988806|E3 ubiquitin-protein ligase SIAH1 [EC:2.3.2.27]
CL5964.Contig2_At_Mix	1.40711	Up	1.1746	Up	1.60174	Up	-	K03952|1|2.4e-06|53.5|mus:103987323|NADH dehydrogenase (ubiquinone) 1 alpha subcomplex subunit 8
CL1385.Contig2_At_Mix	-1.05139	Down	-2.44288	Down	-3.93181	Down	gi|672158177|ref|XP_008798819.1|/2.7e-19/PREDICTED: uncharacterized protein LOC103713604 [Phoenix dactylifera]	-
CL6610.Contig1_At_Mix	1.47281	Up	2.15155	Up	3.06231	Up	gi|694995351|ref|XP_009386691.1|/1.0e-29/PREDICTED: pistil-specific extensin-like protein [Musa acuminata subsp. malaccensis]	-
Unigene12263_At_Mix	-2.9124	Down	-4.69629	Down	-4.4582	Down	-	-
Unigene35714_At_Mix	-1.31025	Down	-1.3524	Down	-1.272	Down	-	-
CL9237.Contig2_At_Mix	1.07337	Up	1.11837	Up	1.40244	Up	gi|695002323|ref|XP_009421084.1|/1.7e-96/PREDICTED: protein trichome birefringence-like 26 [Musa acuminata subsp. malaccensis]	K04427|1|6.2e-06|53.5|vra:106765909|mitogen-activated protein kinase kinase kinase 7 [EC:2.7.11.25]
Unigene21327_At_Mix	1.74649	Up	2.12281	Up	1.85137	Up	-	-
Unigene17121_At_Mix	-1.5316	Down	-4.49627	Down	-4.33058	Down	gi|557954286|gb|AHA47106.1|/1.0e-74/ATPase subunit 4 (mitochondrion) [Amborella trichopoda]	-
CL7287.Contig2_At_Mix	-1.27857	Down	-6.07647	Down	-9.1562	Down	gi|695003315|ref|XP_009384829.1|/7.0e-166/PREDICTED: xylem cysteine proteinase 1-like [Musa acuminata subsp. malaccensis]	K16290|1|1.1e-166|588.2|mus:103972267|xylem cysteine proteinase [EC:3.4.22.-]
Unigene7557_At_Mix	-1.0224	Down	-1.90375	Down	-1.14739	Down	gi|695048634|ref|XP_009412230.1|/1.4e-23/PREDICTED: zinc finger CCCH domain-containing protein 65 [Musa acuminata subsp. malaccensis]	-
Unigene2584_At_Mix	1.4061	Up	1.22102	Up	1.39223	Up	gi|743789060|ref|XP_010922825.1|/2.4e-162/PREDICTED: cyclin-dependent kinase B1-1 [Elaeis guineensis]	K07760|1|3.6e-163|576.2|egu:105046039|cyclin-dependent kinase [EC:2.7.11.22]
Unigene39819_At_Mix	1.764	Up	2.01616	Up	2.54988	Up	gi|743837512|ref|XP_010936425.1|/8.8e-32/PREDICTED: uncharacterized protein LOC105056061 isoform X1 [Elaeis guineensis]	-
CL6563.Contig2_At_Mix	1.99482	Up	2.02764	Up	2.4568	Up	gi|695076772|ref|XP_009385692.1|/9.2e-210/PREDICTED: actin-related protein 6 isoform X1 [Musa acuminata subsp. malaccensis]	K11662|1|1.4e-210|734.2|mus:103972986|actin-related protein 6
Unigene19868_At_Mix	1.76808	Up	2.87988	Up	3.04143	Up	-	-
Unigene16026_At_Mix	2.1061	Up	2.30359	Up	2.85431	Up	-	-
Unigene35525_At_Mix	-1.91439	Down	-3.07102	Down	-3.31564	Down	gi|922326863|ref|XP_013442824.1|/1.4e-29/hypothetical protein MTR_0082s0080 [Medicago truncatula]	K02261|1|5.5e-10|66.6|aly:ARALYDRAFT_356389|cytochrome c oxidase subunit 2
CL6944.Contig3_At_Mix	1.16528	Up	1.40142	Up	1.54979	Up	gi|695018891|ref|XP_009396423.1|/1.7e-132/PREDICTED: probable WRKY transcription factor 4, partial [Musa acuminata subsp. malaccensis]	K08819|1|1.1e-75|285.8|thj:104822348|cyclin-dependent kinase 12/13 [EC:2.7.11.22 2.7.11.23];K13424|2|1.5e-75|285.4|pxb:103958932|WRKY transcription factor 33
Unigene2049_At_Mix	-1.93187	Down	-2.07976	Down	-1.64887	Down	gi|695080558|ref|XP_009387749.1|/1.1e-114/PREDICTED: probable protein phosphatase 2C 68 [Musa acuminata subsp. malaccensis]	K14497|1|1.7e-115|417.5|mus:103974611|protein phosphatase 2C [EC:3.1.3.16]
CL1267.Contig3_At_Mix	-1.24782	Down	1.48643	Up	1.54213	Up	gi|695031839|ref|XP_009403446.1|/2.7e-137/PREDICTED: very-long-chain enoyl-CoA reductase-like [Musa acuminata subsp. malaccensis]	K10258|1|4.1e-138|492.7|mus:103987000|very-long-chain enoyl-CoA reductase [EC:1.3.1.93]
Unigene23151_At_Mix	-1.78517	Down	-4.47168	Down	-3.79925	Down	gi|695017023|ref|XP_009395436.1|/7.3e-37/PREDICTED: uncharacterized protein LOC103980696 isoform X1 [Musa acuminata subsp. malaccensis]	-
Unigene7204_At_Mix	-1.37004	Down	-2.54496	Down	-2.11451	Down	gi|695022138|ref|XP_009398186.1|/2.4e-39/PREDICTED: cysteine-rich repeat secretory protein 38-like [Musa acuminata subsp. malaccensis]	K04730|1|7.5e-09|61.6|sbi:SORBI_02g000390|interleukin-1 receptor-associated kinase 1 [EC:2.7.11.1];K16911|2|1.1e-07|57.8|egr:104447477|ATP-dependent RNA helicase DDX21 [EC:3.6.4.13]
CL5313.Contig3_At_Mix	1.0881	Up	1.64545	Up	1.97156	Up	gi|672110786|ref|XP_008797311.1|/1.9e-242/PREDICTED: serine/threonine protein phosphatase 2A 57 kDa regulatory subunit B' theta isoform-like [Phoenix dactylifera]	K11584|1|1.1e-261|904.4|mus:103994128|serine/threonine-protein phosphatase 2A regulatory subunit B'
CL5196.Contig2_At_Mix	-2.46684	Down	-3.33678	Down	-7.60979	Down	gi|695022756|ref|XP_009398519.1|/4.7e-51/PREDICTED: uncharacterized protein LOC103983086 [Musa acuminata subsp. malaccensis]	K04730|1|3.7e-08|60.1|mus:103999700|interleukin-1 receptor-associated kinase 1 [EC:2.7.11.1];K13680|4|6.3e-08|59.3|dosa:Os09t0572500-01|beta-mannan synthase [EC:2.4.1.32]
CL467.Contig7_At_Mix	1.80255	Up	1.28798	Up	2.37894	Up	gi|695004968|ref|XP_009388912.1|/2.7e-246/PREDICTED: probable galacturonosyltransferase 13 [Musa acuminata subsp. malaccensis]	K13648|1|4.2e-247|855.5|mus:103975623|alpha-1,4-galacturonosyltransferase [EC:2.4.1.43]
CL2052.Contig4_At_Mix	-1.21886	Down	1.39324	Up	1.39728	Up	gi|695066060|ref|XP_009379908.1|/1.3e-73/PREDICTED: ankyrin repeat protein SKIP35-like [Musa acuminata subsp. malaccensis]	-
Unigene24959_At_Mix	-1.00159	Down	-2.05677	Down	-1.50981	Down	gi|694995736|ref|XP_009390161.1|/7.7e-98/PREDICTED: myosin-6 [Musa acuminata subsp. malaccensis]	K10357|1|1.2e-98|360.9|mus:103976617|myosin V
Unigene38916_At_Mix	-2.01609	Down	-2.13093	Down	-1.52145	Down	-	-
Unigene31104_At_Mix	1.27273	Up	1.34016	Up	2.07712	Up	-	-
Unigene35355_At_Mix	-1.7171	Down	-1.86017	Down	-1.39852	Down	gi|695067061|ref|XP_009380439.1|/1.9e-62/PREDICTED: 17.3 kDa class II heat shock protein-like [Musa acuminata subsp. malaccensis]	K13993|1|2.2e-63|244.2|nnu:104600625|HSP20 family protein
Unigene19493_At_Mix	-1.56326	Down	-2.50207	Down	-2.4524	Down	gi|145408439|ref|YP_001152062.1|/7.6e-06/ORF84b [Pinus koraiensis]	-
CL1114.Contig5_At_Mix	6.77149	Up	5.63662	Up	4.89482	Up	gi|743768474|ref|XP_010914512.1|/1.7e-282/PREDICTED: importin subunit alpha-1b-like [Elaeis guineensis]	K08332|1|2.4e-15|85.9|cvr:CHLNCDRAFT_141118|vacuolar protein 8;K10590|3|1.6e-14|83.2|csl:COCSUDRAFT_67182|E3 ubiquitin-protein ligase TRIP12 [EC:2.3.2.26]
Unigene10912_At_Mix	-1.76916	Down	-3.66235	Down	-3.13099	Down	gi|695052709|ref|XP_009414423.1|/6.4e-48/PREDICTED: thiosulfate sulfurtransferase 16, chloroplastic-like [Musa acuminata subsp. malaccensis]	K15692|1|1.6e-22|108.2|nnu:104590046|E3 ubiquitin-protein ligase RNF13 [EC:2.3.2.27]
CL8701.Contig3_At_Mix	2.0974	Up	2.19064	Up	2.90659	Up	gi|695024439|ref|XP_009399435.1|/2.8e-51/PREDICTED: protein NRT1/ PTR FAMILY 8.3-like [Musa acuminata subsp. malaccensis]	K14638|1|4.3e-52|205.3|mus:103983848|solute carrier family 15 (peptide/histidine transporter), member 3/4
CL2717.Contig2_At_Mix	1.32405	Up	2.83586	Up	3.0787	Up	gi|694998389|ref|XP_009404328.1|/9.6e-110/PREDICTED: uncharacterized protein LOC103987678 [Musa acuminata subsp. malaccensis]	K11323|1|1.4e-07|59.3|vcn:VOLCADRAFT_121342|histone arginine demethylase JMJD6 [EC:1.14.11.-];K13680|2|1.5e-06|55.8|dosa:Os09t0572500-01|beta-mannan synthase [EC:2.4.1.32];K03006|3|2.0e-06|55.5|ppp:PHYPADRAFT_173475|DNA-directed RNA polymerase II subunit RPB1 [EC:2.7.7.6]
Unigene11565_At_Mix	-1.01051	Down	-1.77988	Down	-2.47916	Down	-	-
Unigene22603_At_Mix	1.95352	Up	1.19208	Up	1.50373	Up	gi|695066327|ref|XP_009380051.1|/1.5e-36/PREDICTED: uncharacterized protein LOC103968526 [Musa acuminata subsp. malaccensis]	K09285|1|3.0e-18|92.8|obr:102701992|AP2-like factor, ANT lineage
Unigene6293_At_Mix	-3.86185	Down	-3.77602	Down	-2.97574	Down	gi|670376446|ref|XP_008669428.1|/1.2e-70/PREDICTED: histone H3.2-like [Zea mays]	K11253|1|1.9e-71|271.2|zma:103646477|histone H3
CL614.Contig1_At_Mix	1.30084	Up	1.02705	Up	1.10317	Up	gi|695051995|ref|XP_009414045.1|/1.4e-84/PREDICTED: protein disulfide-isomerase SCO2-like isoform X1 [Musa acuminata subsp. malaccensis]	-
Unigene10189_At_Mix	-3	Down	-2.94555	Down	-1.43365	Down	-	-
Unigene24352_At_Mix	-1.71645	Down	-3.00553	Down	-3.19817	Down	-	-
Unigene20896_At_Mix	-1.51778	Down	-5.10703	Down	-3.20703	Down	gi|828291616|ref|XP_012575241.1|/1.4e-11/PREDICTED: uncharacterized protein LOC101502180 [Cicer arietinum]	-
Unigene9732_At_Mix	-7.02606	Down	1.17688	Up	2.43814	Up	-	-
CL6382.Contig3_At_Mix	1.60134	Up	1.21957	Up	1.79886	Up	gi|695079760|ref|XP_009387307.1|/6.9e-39/PREDICTED: iron-sulfur protein NUBPL isoform X2 [Musa acuminata subsp. malaccensis]	K03593|1|1.1e-39|165.6|mus:103974256|ATP-binding protein involved in chromosome partitioning
Unigene27815_At_Mix	-1.47556	Down	-2.2279	Down	-1.45029	Down	-	-
Unigene20774_At_Mix	-2.20945	Down	-3.61922	Down	-4.98933	Down	-	-
Unigene30175_At_Mix	-1.35755	Down	-1.50455	Down	-1.74284	Down	gi|695077713|ref|XP_009386212.1|/2.5e-31/PREDICTED: protein WALLS ARE THIN 1-like [Musa acuminata subsp. malaccensis]	K01623|1|2.0e-20|99.8|pda:103722777|fructose-bisphosphate aldolase, class I [EC:4.1.2.13]
CL4193.Contig1_At_Mix	-2.26172	Down	1.04964	Up	1.10684	Up	gi|695045921|ref|XP_009410766.1|/7.4e-109/PREDICTED: ras-related protein Rab7-like [Musa acuminata subsp. malaccensis]	K07897|1|1.1e-109|398.3|mus:103992683|Ras-related protein Rab-7A
CL3527.Contig1_At_Mix	1.70465	Up	2.73788	Up	3.62843	Up	-	-
CL7712.Contig2_At_Mix	-6.80735	Down	-6.80735	Down	-6.80735	Down	gi|743865192|ref|XP_010904779.1|/3.2e-39/PREDICTED: double-stranded RNA-binding protein 2-like [Elaeis guineensis]	-
CL2003.Contig2_At_Mix	-1.24229	Down	-1.19591	Down	-2.04399	Down	gi|695068967|ref|XP_009381446.1|/4.9e-107/PREDICTED: protein ODORANT1-like [Musa acuminata subsp. malaccensis]	K09422|1|7.4e-108|392.1|mus:103969592|myb proto-oncogene protein, plant
Unigene14817_At_Mix	-1.90057	Down	-4.29002	Down	-2.51743	Down	gi|747107870|ref|XP_011102248.1|/6.4e-10/PREDICTED: uncharacterized protein LOC105180271 [Sesamum indicum]	-
CL1892.Contig2_At_Mix	-7.02606	Down	-7.02606	Down	-7.02606	Down	-	-
Unigene27532_At_Mix	-2.28618	Down	-2.42004	Down	-3.25606	Down	-	-
Unigene17946_At_Mix	1.83852	Up	-1.35808	Down	-2.09325	Down	-	-
CL3839.Contig4_At_Mix	-8.02052	Down	-8.02052	Down	-8.02052	Down	-	-
CL8502.Contig2_At_Mix	-1.00185	Down	-2.12051	Down	-1.38079	Down	gi|695008034|ref|XP_009390590.1|/1.1e-48/PREDICTED: sister chromatid cohesion protein PDS5 homolog A-like [Musa acuminata subsp. malaccensis]	K11267|1|1.6e-49|197.2|mus:103976950|sister chromatid cohesion protein PDS5
Unigene18293_At_Mix	1.74091	Up	2.06756	Up	1.76728	Up	-	-
CL1842.Contig1_At_Mix	-1.10814	Down	-1.38417	Down	-2.32105	Down	gi|695002647|ref|XP_009381238.1|/3.6e-48/PREDICTED: transcription factor MYB86-like [Musa acuminata subsp. malaccensis]	K09422|1|5.5e-49|196.1|mus:103969439|myb proto-oncogene protein, plant
CL7663.Contig3_At_Mix	-2.50883	Down	-2.27302	Down	-1.21138	Down	gi|763783756|gb|KJB50827.1|/3.5e-26/hypothetical protein B456_008G188800 [Gossypium raimondii]	K02184|1|1.1e-21|105.1|mtr:MTR_3g037080|formin 2
Unigene35769_At_Mix	-1.19513	Down	-1.49852	Down	-1.00872	Down	-	-
Unigene12472_At_Mix	-1.47897	Down	-4.64427	Down	-4.37089	Down	-	-
Unigene29108_At_Mix	-1.26476	Down	-1.02615	Down	-1.13009	Down	gi|695064584|ref|XP_009420848.1|/6.5e-26/PREDICTED: uncharacterized protein LOC104000499 [Musa acuminata subsp. malaccensis]	-
CL4119.Contig3_At_Mix	-3.23173	Down	-1.39348	Down	-1.69116	Down	gi|695035144|ref|XP_009405032.1|/7.6e-79/PREDICTED: uncharacterized protein LOC103988202 [Musa acuminata subsp. malaccensis]	-
CL4593.Contig1_At_Mix	1.98845	Up	1.02444	Up	1.86713	Up	gi|695003000|ref|XP_009383170.1|/1.0e-72/PREDICTED: inactive rhomboid protein 1-like [Musa acuminata subsp. malaccensis]	-
CL7042.Contig1_At_Mix	1.16476	Up	1.18926	Up	1.50474	Up	gi|695006031|ref|XP_009389489.1|/6.1e-234/PREDICTED: serine/threonine protein phosphatase 2A 57 kDa regulatory subunit B' iota isoform-like [Musa acuminata subsp. malaccensis]	K11584|1|9.3e-235|814.7|mus:103976036|serine/threonine-protein phosphatase 2A regulatory subunit B'
Unigene4633_At_Mix	1.55932	Up	2.41833	Up	3.6183	Up	-	-
Unigene13456_At_Mix	-5.21111	Down	-9.18074	Down	-3.25	Down	-	-
Unigene36799_At_Mix	-1.96011	Down	-1.30684	Down	-1.34915	Down	gi|695056130|ref|XP_009416275.1|/4.1e-48/PREDICTED: uncharacterized protein LOC103996933 [Musa acuminata subsp. malaccensis]	-
Unigene32012_At_Mix	-1.4496	Down	-2.78902	Down	-1.79784	Down	gi|695061269|ref|XP_009419061.1|/7.1e-21/PREDICTED: zinc finger protein AZF3-like [Musa acuminata subsp. malaccensis]	K05747|1|4.9e-06|51.6|dosa:Os04t0471000-00|Wiskott-Aldrich syndrome protein
CL185.Contig3_At_Mix	1.46815	Up	2.15489	Up	1.87053	Up	gi|695017790|ref|XP_009395836.1|/3.4e-49/PREDICTED: calcineurin B-like protein 3 isoform X2 [Musa acuminata subsp. malaccensis]	K06268|1|5.2e-50|199.1|mus:103980995|serine/threonine-protein phosphatase 2B regulatory subunit
CL2068.Contig1_At_Mix	-1.04853	Down	1.01279	Up	1.62002	Up	gi|672197611|ref|XP_008777109.1|/2.7e-18/PREDICTED: DNA polymerase delta small subunit isoform X2 [Phoenix dactylifera]	K02328|1|5.5e-19|94.7|mus:103972121|DNA polymerase delta subunit 2
Unigene35354_At_Mix	-1.32504	Down	-3.0368	Down	-1.89613	Down	-	-
Unigene16275_At_Mix	-1.22078	Down	-2.73965	Down	-2.46589	Down	-	-
Unigene10839_At_Mix	3.15407	Up	2.74169	Up	3.78179	Up	gi|695018939|ref|XP_009396449.1|/1.4e-186/PREDICTED: leucine-rich repeat receptor-like serine/threonine-protein kinase BAM1 [Musa acuminata subsp. malaccensis]	K00924|1|5.4e-111|402.9|vvi:100260741|
Unigene37216_At_Mix	-2.73376	Down	-1.07248	Down	-2.00322	Down	gi|695055426|ref|XP_009415891.1|/2.8e-28/PREDICTED: uncharacterized protein LOC103996657 [Musa acuminata subsp. malaccensis]	-
CL3453.Contig4_At_Mix	1.57503	Up	2.11958	Up	1.18371	Up	gi|695044355|ref|XP_009409924.1|/1.2e-72/PREDICTED: uncharacterized protein LOC103992068 [Musa acuminata subsp. malaccensis]	-
Unigene22822_At_Mix	-1.22729	Down	-3.88264	Down	-1.21022	Down	-	-
Unigene38641_At_Mix	-1.05962	Down	-1.56466	Down	-1.60852	Down	-	-
CL4335.Contig1_At_Mix	2.31415	Up	3.35869	Up	3.34119	Up	gi|695021963|ref|XP_009398090.1|/0.0e+00/PREDICTED: probable metal-nicotianamine transporter YSL9 isoform X1 [Musa acuminata subsp. malaccensis]	K01807|1|6.5e-15|84.7|nnu:104595031|ribose 5-phosphate isomerase A [EC:5.3.1.6]
CL3823.Contig5_At_Mix	-1.5819	Down	-1.43707	Down	-1.34698	Down	gi|743780888|ref|XP_010920651.1|/1.3e-60/PREDICTED: uncharacterized protein LOC105044447 [Elaeis guineensis]	-
CL9585.Contig1_At_Mix	-1.45808	Down	-2.25394	Down	-1.86053	Down	-	-
CL214.Contig1_At_Mix	-7.43185	Down	-7.43185	Down	-7.43185	Down	-	-
CL8316.Contig1_At_Mix	1.32933	Up	1.61516	Up	1.61314	Up	gi|695047913|ref|XP_009411849.1|/4.1e-99/PREDICTED: uncharacterized protein LOC103993487 [Musa acuminata subsp. malaccensis]	K01495|1|6.2e-100|365.5|mus:103993487|GTP cyclohydrolase I [EC:3.5.4.16]
Unigene24006_At_Mix	-2.00248	Down	-3.74441	Down	-4.72792	Down	gi|695001546|ref|XP_009416767.1|/4.4e-09/PREDICTED: protein MIZU-KUSSEI 1-like [Musa acuminata subsp. malaccensis]	-
Unigene27545_At_Mix	-2.12895	Down	-3.61203	Down	-1.11727	Down	-	-
Unigene27790_At_Mix	1.3414	Up	1.3806	Up	1.19333	Up	gi|695048349|ref|XP_009412083.1|/4.5e-31/PREDICTED: sodium/hydrogen exchanger 2-like isoform X2 [Musa acuminata subsp. malaccensis]	K14724|1|7.9e-20|98.2|sbi:SORBI_05g025700|solute carrier family 9 (sodium/hydrogen exchanger), member 8
CL505.Contig4_At_Mix	-1.02166	Down	-2.2048	Down	-1.66523	Down	gi|695077972|ref|XP_009386357.1|/5.2e-166/PREDICTED: ATP-dependent helicase BRM-like [Musa acuminata subsp. malaccensis]	K11647|1|7.9e-167|589.0|mus:103973504|SWI/SNF-related matrix-associated actin-dependent regulator of chromatin subfamily A member 2/4 [EC:3.6.4.-]
CL1836.Contig4_At_Mix	1.29035	Up	1.00991	Up	1.14382	Up	gi|672114542|ref|XP_008777431.1|/5.0e-105/PREDICTED: probable protein phosphatase 2C 24 [Phoenix dactylifera]	K14497|1|7.6e-106|386.0|pda:103697366|protein phosphatase 2C [EC:3.1.3.16]
CL2632.Contig2_At_Mix	-1.27903	Down	-4.40544	Down	-3.88919	Down	gi|645279770|ref|XP_008244885.1|/1.8e-70/PREDICTED: uncharacterized protein LOC103342989 [Prunus mume]	K13024|1|8.5e-33|141.7|nnu:104602841|inositol-hexakisphosphate/diphosphoinositol-pentakisphosphate 1-kinase [EC:2.7.4.24];K16196|2|2.6e-21|103.6|pda:103708605|eukaryotic translation initiation factor 2-alpha kinase 4 [EC:2.7.11.1];K01738|3|5.7e-21|102.4|pda:103718378|cysteine synthase A [EC:2.5.1.47];K17790|4|3.9e-09|63.2|mdm:103446660|mitochondrial import inner membrane translocase subunit TIM22…
Unigene38330_At_Mix	3.12425	Up	3.76528	Up	3.97895	Up	gi|695064836|ref|XP_009420987.1|/3.7e-42/PREDICTED: protein PALE CRESS, chloroplastic isoform X2 [Musa acuminata subsp. malaccensis]	-
Unigene39710_At_Mix	1.39336	Up	1.07916	Up	1.49345	Up	-	-
CL427.Contig2_At_Mix	1.90255	Up	2.08517	Up	2.99675	Up	gi|694998967|ref|XP_009406877.1|/4.9e-46/PREDICTED: probable receptor-like protein kinase At1g67000 [Musa acuminata subsp. malaccensis]	K04730|1|2.0e-23|111.3|pop:POPTR_0010s12830g|interleukin-1 receptor-associated kinase 1 [EC:2.7.11.1]
CL4615.Contig5_At_Mix	-6.83289	Down	-3.66297	Down	-6.09592	Down	gi|695024073|ref|XP_009399238.1|/8.1e-23/PREDICTED: uncharacterized protein LOC103983694 isoform X1 [Musa acuminata subsp. malaccensis]	-
Unigene25420_At_Mix	-1.15867	Down	-4.51623	Down	-2.60294	Down	-	-
Unigene18617_At_Mix	-1.00344	Down	-2.57298	Down	-2.49578	Down	-	-
CL2219.Contig1_At_Mix	-1.33114	Down	-1.37018	Down	-1.58628	Down	-	-
Unigene23420_At_Mix	1.3505	Up	2.65699	Up	3.90552	Up	-	-
Unigene22736_At_Mix	-1.35643	Down	1.01783	Up	1.47436	Up	-	-
Unigene26885_At_Mix	-1.04354	Down	-1.16791	Down	-1.15678	Down	gi|695054017|ref|XP_009415123.1|/3.2e-51/PREDICTED: uncharacterized protein LOC103996049 [Musa acuminata subsp. malaccensis]	-
Unigene10550_At_Mix	1.02095	Up	1.24989	Up	1.0693	Up	gi|743893211|ref|XP_010911739.1|/4.5e-89/PREDICTED: glyceraldehyde-3-phosphate dehydrogenase 2, cytosolic-like [Elaeis guineensis]	K00134|1|6.8e-90|332.0|egu:105037818|glyceraldehyde 3-phosphate dehydrogenase [EC:1.2.1.12]
Unigene29645_At_Mix	-1.45182	Down	-2.91126	Down	-1.01314	Down	-	-
Unigene14331_At_Mix	-1.72192	Down	-1.16563	Down	-2.00313	Down	-	-
Unigene36163_At_Mix	-1.81464	Down	-2.13618	Down	-2.09232	Down	-	-
Unigene14624_At_Mix	-3.05742	Down	-1.95544	Down	-2.50405	Down	-	-
Unigene14463_At_Mix	-2.2512	Down	-1.49171	Down	-2.30104	Down	gi|695038693|ref|XP_009406864.1|/8.2e-14/PREDICTED: uncharacterized protein LOC103989668 [Musa acuminata subsp. malaccensis]	-
Unigene39406_At_Mix	-1.32397	Down	-3.89146	Down	-4.429	Down	gi|567853691|ref|YP_008854594.1|/0.0e+00/photosystem I P700 apoprotein A1 [Curcuma roscoeana]	K02689|1|0.0e+00|1535.0|pda:8890507|photosystem I P700 chlorophyll a apoprotein A1
Unigene38353_At_Mix	1.07452	Up	2.25596	Up	1.3078	Up	gi|695036786|ref|XP_009405862.1|/1.8e-139/PREDICTED: leucine-rich repeat receptor-like protein FASCIATED EAR2 [Musa acuminata subsp. malaccensis]	K20359|1|3.9e-30|134.0|eus:EUTSA_v10006389mg|PRA1 family protein 1;K13420|3|1.5e-29|132.1|zma:103645931|LRR receptor-like serine/threonine-protein kinase FLS2 [EC:2.7.11.1]
CL3082.Contig1_At_Mix	1.85371	Up	1.72603	Up	1.82242	Up	gi|695039772|ref|XP_009407435.1|/1.0e-25/PREDICTED: thymocyte nuclear protein 1 [Musa acuminata subsp. malaccensis]	K09761|1|3.4e-13|76.6|cic:CICLE_v10030269mg|16S rRNA (uracil1498-N3)-methyltransferase [EC:2.1.1.193]
Unigene18611_At_Mix	-1.58142	Down	-2.60067	Down	-1.81127	Down	gi|548862649|gb|ERN20007.1|/9.5e-07/hypothetical protein AMTR_s00071p00160380 [Amborella trichopoda]	-
CL1250.Contig4_At_Mix	-4.71901	Down	-4.27206	Down	-1.87207	Down	gi|695001983|ref|XP_009419196.1|/1.5e-97/PREDICTED: sulfate transporter 3.1-like [Musa acuminata subsp. malaccensis]	K17471|1|2.4e-98|359.8|mus:103999237|sulfate transporter 3
CL2240.Contig3_At_Mix	-4.41954	Down	-2.41954	Down	-2.54507	Down	gi|695051287|ref|XP_009413664.1|/1.5e-119/PREDICTED: E3 ubiquitin protein ligase DRIP2-like isoform X2 [Musa acuminata subsp. malaccensis]	K16277|1|2.5e-119|430.6|mus:103997575|E3 ubiquitin-protein ligase DRIP [EC:2.3.2.27]
Unigene30708_At_Mix	-1.0978	Down	-1.4697	Down	-1.67332	Down	gi|695068166|ref|XP_009381018.1|/5.5e-29/PREDICTED: uncharacterized protein LOC103969253 [Musa acuminata subsp. malaccensis]	-
CL2865.Contig1_At_Mix	-4.66391	Down	-7.40088	Down	-7.40088	Down	gi|695000962|ref|XP_009413640.1|/7.6e-78/PREDICTED: cyclin-D2-1-like [Musa acuminata subsp. malaccensis]	K18810|1|1.2e-78|294.7|mus:103994901|cyclin D1/2/4, plant
CL9678.Contig2_At_Mix	-1.10851	Down	-1.71058	Down	-1.74819	Down	gi|695074588|ref|XP_009384503.1|/6.6e-69/PREDICTED: CLIP-associated protein-like [Musa acuminata subsp. malaccensis]	K16578|1|1.0e-69|264.2|mus:103972034|CLIP-associating protein 1/2
Unigene30762_At_Mix	1.19949	Up	1.66834	Up	1.9819	Up	-	-
Unigene5653_At_Mix	1.19569	Up	2.95042	Up	3.65628	Up	gi|695074858|ref|XP_009384649.1|/2.4e-297/PREDICTED: long-chain-alcohol oxidase FAO2-like [Musa acuminata subsp. malaccensis]	K17756|1|3.7e-298|1025.4|mus:103972155|long-chain-alcohol oxidase [EC:1.1.3.20]
CL4248.Contig1_At_Mix	1.6678	Up	2.88282	Up	3.12254	Up	-	-
CL3643.Contig1_At_Mix	1.33432	Up	1.09511	Up	1.38206	Up	-	-
Unigene33994_At_Mix	1.04553	Up	1.57991	Up	1.5811	Up	gi|743864961|ref|XP_010904709.1|/2.9e-54/PREDICTED: uncharacterized protein LOC105032065 [Elaeis guineensis]	-
CL2373.Contig3_At_Mix	-2.93074	Down	-7.80521	Down	-1.12338	Down	gi|695074090|ref|XP_009384233.1|/7.1e-66/PREDICTED: uncharacterized protein LOC103971827 [Musa acuminata subsp. malaccensis]	-
CL5423.Contig1_At_Mix	-1.1627	Down	-1.94319	Down	-1.48044	Down	-	-
CL4504.Contig3_At_Mix	-1.64758	Down	-1.93556	Down	-1.51502	Down	gi|695068146|ref|XP_009381007.1|/7.9e-266/PREDICTED: 65-kDa microtubule-associated protein 6-like isoform X1 [Musa acuminata subsp. malaccensis]	K16732|1|1.2e-266|921.0|mus:103969245|protein regulator of cytokinesis 1
CL2894.Contig2_At_Mix	-2.11784	Down	-1.05772	Down	-2.24616	Down	gi|695012122|ref|XP_009392805.1|/1.2e-13/PREDICTED: myosin-6-like isoform X1 [Musa acuminata subsp. malaccensis]	K10357|1|1.8e-14|80.1|mus:103978661|myosin V
CL9463.Contig2_At_Mix	-1.82755	Down	-2.83707	Down	-3.32059	Down	-	-
Unigene38278_At_Mix	2.76482	Up	3.31211	Up	3.08025	Up	gi|669149652|ref|XP_008610388.1|/1.6e-10/hypothetical protein SDRG_06387 [Saprolegnia diclina VS20]	K03509|1|9.4e-08|58.2|vcn:VOLCADRAFT_116690|DNA polymerase eta [EC:2.7.7.7];K00430|2|2.7e-07|56.6|bdi:100822183|peroxidase [EC:1.11.1.7];K08360|4|4.7e-07|55.8|osa:9266417|cytochrome b-561 [EC:1.16.5.1]
Unigene39355_At_Mix	-1.80912	Down	-3.00078	Down	-3.43578	Down	-	-
Unigene40171_At_Mix	1.35216	Up	2.60184	Up	2.56789	Up	-	-
Unigene1681_At_Mix	-2.25322	Down	-1.56218	Down	-1.78275	Down	gi|695015543|ref|XP_009394648.1|/7.6e-30/PREDICTED: uncharacterized protein LOC103980088 [Musa acuminata subsp. malaccensis]	-
CL6945.Contig1_At_Mix	-2.00489	Down	-2.97261	Down	-1.24976	Down	-	-
Unigene18719_At_Mix	-2.71	Down	-2.40599	Down	-2.38878	Down	gi|695079242|ref|XP_009387037.1|/4.6e-15/PREDICTED: uncharacterized protein LOC103974030 [Musa acuminata subsp. malaccensis]	-
CL514.Contig2_At_Mix	-1.21214	Down	-1.87047	Down	-1.33226	Down	-	-
Unigene13931_At_Mix	-1.12647	Down	-2.02208	Down	-1.09904	Down	gi|695002321|ref|XP_009421072.1|/2.3e-37/PREDICTED: protein SUPPRESSOR OF PHYA-105 1-like [Musa acuminata subsp. malaccensis]	K16240|1|3.4e-38|159.8|mus:104000689|protein suppressor of PHYA-105 1
CL2329.Contig2_At_Mix	1.22912	Up	1.76149	Up	1.09606	Up	gi|743806090|ref|XP_010927595.1|/6.6e-19/PREDICTED: ras-related protein RABA5c-like [Elaeis guineensis]	K07904|1|1.0e-19|97.1|egu:105049593|Ras-related protein Rab-11A
Unigene12245_At_Mix	2.00745	Up	1.38081	Up	1.31205	Up	gi|695074953|ref|XP_009384700.1|/3.0e-21/PREDICTED: uncharacterized protein LOC103972189 [Musa acuminata subsp. malaccensis]	-
Unigene17642_At_Mix	-8.43879	Down	-3.22934	Down	-8.43879	Down	-	-
Unigene39974_At_Mix	-2.36	Down	-2.72018	Down	-3.32684	Down	gi|672141533|ref|XP_008794597.1|/1.6e-32/PREDICTED: probable sucrose-phosphate synthase 2 [Phoenix dactylifera]	K00696|1|2.5e-33|142.5|pda:103710588|sucrose-phosphate synthase [EC:2.4.1.14]
CL8391.Contig1_At_Mix	2.03037	Up	2.64753	Up	2.60654	Up	gi|674236688|gb|KFK29453.1|/8.4e-10/hypothetical protein AALP_AA7G136400 [Arabis alpina]	K14484|1|1.7e-10|67.4|cic:CICLE_v10009070mg|auxin-responsive protein IAA
Unigene33580_At_Mix	-1.75502	Down	-1.46991	Down	1.30713	Up	gi|695049617|ref|XP_009412751.1|/6.1e-16/PREDICTED: acyl-[acyl-carrier-protein] desaturase, chloroplastic [Musa acuminata subsp. malaccensis]	K03921|1|9.3e-17|87.8|mus:103994155|acyl-[acyl-carrier-protein] desaturase [EC:1.14.19.2 1.14.19.11 1.14.19.26]
CL175.Contig1_At_Mix	-1.01468	Down	-3.90603	Down	-3.95405	Down	gi|694997064|ref|XP_009397407.1|/5.9e-276/PREDICTED: pre-mRNA-processing protein 40A-like isoform X1 [Musa acuminata subsp. malaccensis]	K12821|1|9.0e-277|954.5|mus:103982252|pre-mRNA-processing factor 40
Unigene34810_At_Mix	1.9609	Up	1.76372	Up	2.89812	Up	gi|695041257|ref|XP_009408231.1|/2.8e-22/PREDICTED: uncharacterized protein LOC103990715 [Musa acuminata subsp. malaccensis]	-
Unigene38131_At_Mix	1.03986	Up	3.21349	Up	3.30404	Up	gi|695043401|ref|XP_009409390.1|/2.1e-211/PREDICTED: uncharacterized protein LOC103991613 [Musa acuminata subsp. malaccensis]	K11593|1|6.4e-19|97.4|vvi:100253740|eukaryotic translation initiation factor 2C
Unigene2780_At_Mix	-3.67448	Down	-3.27762	Down	-2.6754	Down	gi|672121721|ref|XP_008784163.1|/6.1e-46/PREDICTED: tubby-like F-box protein 8 isoform X2 [Phoenix dactylifera]	K19600|1|1.1e-44|181.8|cic:CICLE_v10001261mg|tubby-related protein 1
Unigene23775_At_Mix	1.05035	Up	1.03224	Up	1.36648	Up	-	-
Unigene10813_At_Mix	1.20985	Up	1.69617	Up	1.848	Up	gi|695005654|ref|XP_009389288.1|/2.6e-53/PREDICTED: ras GTPase-activating protein-binding protein 1-like [Musa acuminata subsp. malaccensis]	K17265|1|9.6e-08|59.3|nnu:104609434|Ras GTPase-activating protein-binding protein 1 [EC:3.6.4.12 3.6.4.13]
Unigene12327_At_Mix	-3.50434	Down	-2.21541	Down	-1.46719	Down	-	-
Unigene14095_At_Mix	-1.73357	Down	-2.02373	Down	-2.06215	Down	-	-
Unigene17106_At_Mix	-1.15003	Down	-1.29546	Down	-1.59838	Down	gi|695072707|ref|XP_009383486.1|/3.8e-22/PREDICTED: protein SPA1-RELATED 2-like isoform X1 [Musa acuminata subsp. malaccensis]	K16240|1|5.8e-23|109.0|mus:103971238|protein suppressor of PHYA-105 1
Unigene38765_At_Mix	-1.02581	Down	-1.60302	Down	-1.46067	Down	-	-
Unigene3291_At_Mix	-1.00198	Down	-1.21407	Down	-1.10095	Down	-	-
CL1942.Contig2_At_Mix	1.13186	Up	1.25974	Up	2.00141	Up	gi|695068282|ref|XP_009381077.1|/0.0e+00/PREDICTED: pumilio homolog 2-like isoform X1 [Musa acuminata subsp. malaccensis]	K17943|1|0.0e+00|1425.2|mus:103969306|pumilio RNA-binding family
CL1152.Contig3_At_Mix	2.09903	Up	1.85501	Up	2.65093	Up	gi|695074092|ref|XP_009384234.1|/6.4e-127/PREDICTED: 54S ribosomal protein L10, mitochondrial [Musa acuminata subsp. malaccensis]	K02876|1|9.8e-128|459.1|mus:103971828|large subunit ribosomal protein L15
CL2326.Contig5_At_Mix	-1.90286	Down	-1.61213	Down	-1.54951	Down	gi|695004615|ref|XP_009388723.1|/5.4e-75/PREDICTED: uncharacterized protein LOC103975476 isoform X1 [Musa acuminata subsp. malaccensis]	K03539|1|3.9e-09|64.3|egu:105046161|ribonuclease P/MRP protein subunit RPP1 [EC:3.1.26.5];K12129|5|3.7e-07|57.8|cam:101494510|pseudo-response regulator 7
Unigene3435_At_Mix	-1.57544	Down	-3.01087	Down	-2.62566	Down	-	-
Unigene25282_At_Mix	-1.04234	Down	-3.20679	Down	-2.23577	Down	-	-
CL4434.Contig1_At_Mix	1.28872	Up	1.4534	Up	1.76604	Up	gi|926459547|ref|NP_001149123.2|/2.3e-62/uncharacterized protein LOC100282745 [Zea mays]	K12795|1|3.5e-63|243.4|zma:100282745|suppressor of G2 allele of SKP1
Unigene21058_At_Mix	1.35137	Up	2.18309	Up	2.36298	Up	gi|695044419|ref|XP_009409959.1|/9.0e-153/PREDICTED: putative D-cysteine desulfhydrase 2, mitochondrial [Musa acuminata subsp. malaccensis]	K00787|1|3.4e-112|407.1|obr:102712672|farnesyl diphosphate synthase [EC:2.5.1.1 2.5.1.10]
CL4492.Contig1_At_Mix	1.75668	Up	1.8636	Up	2.33248	Up	gi|695027797|ref|XP_009401251.1|/2.4e-15/PREDICTED: transcription factor MYC4-like [Musa acuminata subsp. malaccensis]	K13422|1|3.6e-16|85.9|mus:103985317|transcription factor MYC2
CL2781.Contig7_At_Mix	-6.95031	Down	-1.92057	Down	-6.95031	Down	gi|695057555|ref|XP_009417058.1|/4.8e-249/PREDICTED: ubiquitin carboxyl-terminal hydrolase 25 [Musa acuminata subsp. malaccensis]	K11855|1|7.4e-250|865.1|mus:103997536|ubiquitin carboxyl-terminal hydrolase 36/42 [EC:3.4.19.12]
Unigene23899_At_Mix	2.23847	Up	4.24594	Up	4.7037	Up	-	-
Unigene27600_At_Mix	-2.85244	Down	-7.89684	Down	-3.72691	Down	-	-
CL5832.Contig1_At_Mix	1.18843	Up	-2.47201	Down	-2.70962	Down	gi|695009398|ref|XP_009391333.1|/1.1e-96/PREDICTED: E3 ubiquitin-protein ligase ATL31-like [Musa acuminata subsp. malaccensis]	K10664|1|1.7e-97|358.2|mus:103977512|E3 ubiquitin-protein ligase ATL6/9/15/31/42/55 [EC:2.3.2.27]
CL1569.Contig1_At_Mix	-7.17659	Down	-7.17659	Down	-7.17659	Down	gi|695064513|ref|XP_009420808.1|/2.5e-07/PREDICTED: heterogeneous nuclear ribonucleoprotein R [Musa acuminata subsp. malaccensis]	K13161|1|3.8e-08|58.9|mus:104000471|heterogeneous nuclear ribonucleoprotein R
CL6155.Contig1_At_Mix	-2.32646	Down	-2.02053	Down	-2.1654	Down	-	-
Unigene18778_At_Mix	-1.07128	Down	-2.1415	Down	-1.9203	Down	-	-
CL3555.Contig2_At_Mix	1.4351	Up	1.36961	Up	2.15834	Up	gi|695025531|ref|XP_009400020.1|/2.3e-84/PREDICTED: GDSL esterase/lipase CPRD49 [Musa acuminata subsp. malaccensis]	-
CL6793.Contig3_At_Mix	1.09513	Up	1.63655	Up	1.85555	Up	gi|695077416|ref|XP_009386047.1|/3.1e-96/PREDICTED: deSI-like protein At4g17486 isoform X3 [Musa acuminata subsp. malaccensis]	K08825|1|2.0e-10|68.6|ccp:CHC_T00008514001|dual specificity tyrosine-phosphorylation-regulated kinase 1 [EC:2.7.12.1]
Unigene12636_At_Mix	-1.05561	Down	-2.2949	Down	-1.74507	Down	-	-
Unigene26409_At_Mix	-3.58081	Down	-2.55615	Down	-1.0294	Down	-	-
Unigene23553_At_Mix	-1.18386	Down	-2.49061	Down	-2.19051	Down	gi|695040260|ref|XP_009407699.1|/7.1e-117/PREDICTED: oxygen-evolving enhancer protein 2, chloroplastic-like [Musa acuminata subsp. malaccensis]	K02717|1|1.1e-117|424.9|mus:103990328|photosystem II oxygen-evolving enhancer protein 2
CL7052.Contig1_At_Mix	-1.23852	Down	-1.91955	Down	-1.55657	Down	gi|695005461|ref|XP_009389182.1|/1.6e-09/PREDICTED: uncharacterized protein LOC103975816 [Musa acuminata subsp. malaccensis]	-
Unigene11819_At_Mix	1.23469	Up	1.11042	Up	1.78418	Up	-	-
CL8165.Contig1_At_Mix	1.44379	Up	2.01217	Up	3.44827	Up	-	-
Unigene31695_At_Mix	-1.28477	Down	-3.09761	Down	-3.34915	Down	-	-
CL6885.Contig2_At_Mix	-1.2426	Down	-2.97324	Down	-1.77182	Down	gi|695033957|ref|XP_009404468.1|/6.6e-175/PREDICTED: probable polygalacturonase [Musa acuminata subsp. malaccensis]	K01184|1|1.2e-22|110.5|gmx:100787282|polygalacturonase [EC:3.2.1.15];K01213|5|2.8e-21|105.9|mtr:MTR_3g054320|galacturan 1,4-alpha-galacturonidase [EC:3.2.1.67]
CL1495.Contig4_At_Mix	1.57116	Up	1.41298	Up	1.70361	Up	gi|695030442|ref|XP_009402685.1|/7.4e-109/PREDICTED: uncharacterized protein LOC103986400 [Musa acuminata subsp. malaccensis]	-
Unigene38201_At_Mix	-1.54189	Down	-2.37697	Down	-1.55947	Down	gi|695054141|ref|XP_009415191.1|/3.7e-65/PREDICTED: hexokinase-2-like [Musa acuminata subsp. malaccensis]	K00844|1|5.6e-66|251.9|mus:103996098|hexokinase [EC:2.7.1.1]
CL4366.Contig2_At_Mix	-2.57116	Down	-3.47162	Down	-2.67807	Down	-	-
CL9638.Contig1_At_Mix	1.2525	Up	1.93962	Up	1.39891	Up	gi|695031158|ref|XP_009403081.1|/8.5e-35/PREDICTED: SNW/SKI-interacting protein [Musa acuminata subsp. malaccensis]	K06063|1|1.3e-35|150.6|mus:103986716|SNW domain-containing protein 1
Unigene37774_At_Mix	-1.08392	Down	-1.72351	Down	-1.67568	Down	gi|695043612|ref|XP_009409506.1|/2.5e-26/PREDICTED: uncharacterized protein LOC103991701 [Musa acuminata subsp. malaccensis]	K18081|1|2.1e-09|63.9|bna:106425271|myotubularin-related protein 1/2 [EC:3.1.3.64 3.1.3.95]
Unigene33216_At_Mix	-1.23051	Down	-1.97041	Down	-2.99254	Down	-	-
Unigene12417_At_Mix	-1.35643	Down	-3.25873	Down	-1.34727	Down	-	-
Unigene3186_At_Mix	1.11451	Up	3.00678	Up	3.71961	Up	gi|695026742|ref|XP_009400683.1|/1.5e-10/PREDICTED: GATA transcription factor 4-like [Musa acuminata subsp. malaccensis]	-
CL6845.Contig2_At_Mix	-1.34922	Down	-1.30636	Down	-7.40088	Down	gi|695010968|ref|XP_009392181.1|/3.7e-06/PREDICTED: 2-phytyl-1,4-beta-naphthoquinone methyltransferase, chloroplastic isoform X1 [Musa acuminata subsp. malaccensis]	K03183|1|5.7e-07|55.1|mus:103978194|demethylmenaquinone methyltransferase / 2-methoxy-6-polyprenyl-1,4-benzoquinol methylase [EC:2.1.1.163 2.1.1.201]
CL4283.Contig1_At_Mix	1	Up	1.67109	Up	2.39673	Up	gi|694999928|ref|XP_009409373.1|/1.8e-71/PREDICTED: homeobox-leucine zipper protein HOX13-like [Musa acuminata subsp. malaccensis]	K09338|1|1.6e-67|257.7|pda:103711020|homeobox-leucine zipper protein
Unigene37199_At_Mix	2.5122	Up	1.49295	Up	1.63113	Up	-	-
Unigene23813_At_Mix	-1.22571	Down	-1.65635	Down	-1.17092	Down	-	-
Unigene12047_At_Mix	-1.79424	Down	-1.71796	Down	-1.20928	Down	-	-
Unigene21987_At_Mix	-1.36894	Down	-3.21466	Down	-2.71592	Down	-	-
Unigene16920_At_Mix	-1.63423	Down	-2.73294	Down	-3.15418	Down	-	-
CL4477.Contig2_At_Mix	1.53037	Up	1.38849	Up	2.03029	Up	gi|695005168|ref|XP_009389023.1|/1.5e-100/PREDICTED: protein WVD2-like 1 isoform X1 [Musa acuminata subsp. malaccensis]	K16812|1|5.6e-07|57.4|spen:107024474|targeting protein for Xklp2
CL4229.Contig1_At_Mix	7.64145	Up	7.27612	Up	8.33985	Up	gi|695031861|ref|XP_009403458.1|/5.0e-177/PREDICTED: programmed cell death protein 2 [Musa acuminata subsp. malaccensis]	K14801|1|7.6e-178|625.2|mus:103987008|pre-rRNA-processing protein TSR4
Unigene26113_At_Mix	-1.0486	Down	-1.9512	Down	-1.98553	Down	-	-
CL1913.Contig2_At_Mix	-7.74572	Down	-1.20738	Down	-1.33276	Down	gi|695046436|ref|XP_009411048.1|/3.1e-48/PREDICTED: cysteine-rich and transmembrane domain-containing protein A [Musa acuminata subsp. malaccensis]	K12614|1|9.9e-15|81.6|mis:MICPUN_60493|ATP-dependent RNA helicase DDX6/DHH1 [EC:3.6.4.13];K11086|2|2.8e-09|63.5|vcn:VOLCADRAFT_107252|small nuclear ribonucleoprotein B and B';K13210|5|8.9e-08|58.5|mtr:MTR_1g016760|far upstream element-binding protein
CL1578.Contig2_At_Mix	1.22177	Up	1.42535	Up	1.79044	Up	-	-
CL8805.Contig1_At_Mix	1.30314	Up	2.1215	Up	2.04234	Up	gi|695064850|ref|XP_009420995.1|/1.8e-223/PREDICTED: probable protein phosphatase 2C 39 [Musa acuminata subsp. malaccensis]	K01102|1|3.7e-181|636.7|nnu:104592677|pyruvate dehydrogenase phosphatase [EC:3.1.3.43]
Unigene27562_At_Mix	-3.16517	Down	-1.56605	Down	-3.17374	Down	-	-
Unigene25263_At_Mix	-1.44029	Down	-1.9047	Down	-1.5136	Down	gi|672109555|ref|XP_008790685.1|/6.3e-40/PREDICTED: uncharacterized protein LOC103707792 isoform X3 [Phoenix dactylifera]	-
Unigene38904_At_Mix	-1.04014	Down	-3.26145	Down	-2.70202	Down	-	-
CL9088.Contig1_At_Mix	-3.30944	Down	-5.86416	Down	-6.72177	Down	gi|695026704|ref|XP_009400662.1|/7.1e-22/PREDICTED: probable WRKY transcription factor 27 [Musa acuminata subsp. malaccensis]	K13425|1|4.7e-18|92.4|egu:105047514|WRKY transcription factor 22
Unigene7617_At_Mix	-1.12223	Down	-2.59656	Down	-1.83485	Down	gi|695002501|ref|XP_009380410.1|/1.2e-40/PREDICTED: receptor-like serine/threonine-protein kinase At2g45590 isoform X2 [Musa acuminata subsp. malaccensis]	K04730|1|3.4e-24|112.8|gmx:100814336|interleukin-1 receptor-associated kinase 1 [EC:2.7.11.1]
CL8713.Contig1_At_Mix	1.4456	Up	2.21954	Up	1.97047	Up	gi|302833525|ref|XP_002948326.1|/7.5e-29/hypothetical protein VOLCADRAFT_88561 [Volvox carteri f. nagariensis]	K02184|1|5.5e-24|113.6|sot:102593556|formin 2
CL7232.Contig1_At_Mix	-1.77489	Down	-4.04931	Down	-4.70721	Down	gi|557923436|ref|YP_008802490.1|/2.0e-88/NADH dehydrogenase subunit 5 (mitochondrion) (mitochondrion) [Asclepias syriaca]	K03883|1|3.9e-89|328.9|osa:6450143|NADH-ubiquinone oxidoreductase chain 5 [EC:1.6.5.3]
[truncated: 1,198 more rows]

## Sheet: Table S3
Table S3. The differentially expressed genes involved in signal transduction pathways
pathway	id	description	symbol
MAPK signaling pathway	CL1898.Contig1_At_Mix	protein kinase	PK
	CL169.Contig5_At_Mix	LRR receptor-like serine/threonine-protein kinase	LRR-RLK
	Unigene12051_At_Mix	LRR receptor-like serine/threonine-protein kinase	LRR-RLK
	Unigene14450_At_Mix	LRR receptor-like serine/threonine-protein kinase	LRR-RLK
	Unigene24279_At_Mix	LRR receptor-like serine/threonine-protein kinase	LRR-RLK
	Unigene4634_At_Mix	LRR receptor-like serine/threonine-protein kinase	LRR-RLK
	Unigene36399_At_Mix	LRR receptor-like serine/threonine-protein kinase	LRR-RLK
	Unigene26136_At_Mix	polygalacturonase inhibitor 1-like	FOR1
	Unigene2706_At_Mix	inactive receptor kinase	/
	Unigene27929_At_Mix	MLP-like protein	MLP
	Unigene3479_At_Mix	mitogen-activated protein kinase kinase kinase 2-like	MAPKKK
	Unigene31179_At_Mix	mitogen-activated protein kinase kinase kinase YODA-like	MAPKKK
	Unigene11809_At_Mix	mitogen-activated protein kinase kinase kinase ANP1-like	MAPKKK
	Unigene18236_At_Mix	mitogen-activated protein kinase kinase kinase A-like	MAPKKK
	Unigene32911_At_Mix	mitogen-activated protein kinase kinase kinase NPK1-like	MAPKKK
	Unigene18061_At_Mix	mitogen-activated protein kinase kinase kinase NPK1-like	MAPKKK
	Unigene22780_At_Mix	mitogen-activated protein kinase kinase kinase ANP1-like	MAPKKK
	Unigene2300_At_Mix	mitogen-activated protein kinase kinase kinase 2-like	MAPKKK
	Unigene33589_At_Mix	mitogen-activated protein kinase kinase 5-like	MAPKK
	CL3763.Contig3_At_Mix	mitogen-activated protein kinase 2 isoform X2	MAPK
Plant hormone signal transduction	CL1836.Contig3_At_Mix	protein phosphatase 2C 24	PP2C	ABA
	CL1836.Contig4_At_Mix	protein phosphatase 2C 24	PP2C	ABA
	Unigene2049_At_Mix	protein phosphatase 2C 68	PP2C	ABA
	Unigene15975_At_Mix	abscisic acid receptor PYL4-like	PYR/PYL	ABA
	Unigene17040_At_Mix	abscisic acid receptor PYL4-like	PYR/PYL	ABA
	Unigene40293_At_Mix	abscisic acid receptor PYL8-like	PYR/PYL	ABA
	Unigene24950_At_Mix	ABSCISIC ACID-INSENSITIVE 5-like protein 3	ABF	ABA
	CL417.Contig3_At_Mix	inactive receptor kinase	BRI1	BR
	CL8528.Contig3_At_Mix	LRR receptor-like serine/threonine-protein kinase	BRI1	BR
	CL702.Contig3_At_Mix	serine/threonine-protein kinase	BSK	BR
	Unigene22932_At_Mix	receptor-like protein kinase	BAK1	BR
	Unigene38213_At_Mix	ethylene receptor 2-like	ETR	ET
	CL6002.Contig2_At_Mix	F-box protein GID2-like	GID2	GA
	Unigene2511_At_Mix	F-box protein SNE-like	GID2	GA
	Unigene28284_At_Mix	carboxylesterase 17	GID1	GA
	CL1016.Contig2_At_Mix	auxin response factor 7-like	ARF	IAA
	CL4149.Contig2_At_Mix	indole-3-acetic acid-amido synthetase GH3.6	GH3	IAA
	CL5621.Contig2_At_Mix	BAG family molecular chaperone regulator 1-like	ARF	IAA
	Unigene16056_At_Mix	auxin response factor 16	ARF	IAA
	Unigene3359_At_Mix	indole-3-acetic acid-amido synthetase GH3.8	GH3	IAA
	CL1033.Contig3_At_Mix	auxin-responsive protein IAA21-like	AUX/IAA	IAA
	Unigene38530_At_Mix	auxin-induced protein 22D-like	AUX/IAA	IAA
	Unigene38811_At_Mix	auxin-responsive protein IAA17-like	AUX/IAA	IAA
	CL2025.Contig2_At_Mix	histidine-containing phosphotransfer protein 1-like	AHP	ZT
	CL2025.Contig5_At_Mix	histidine-containing phosphotransfer protein 1-like	AHP	ZT
	Unigene12329_At_Mix	two-component response regulator ARR12-like	ARR-B	ZT
	Unigene32248_At_Mix	two-component response regulator ARR12-like	ARR-B	ZT
Starch and sucrose metabolism	Unigene18431_At_Mix	acetyl-CoA carboxylase carboxyltransferase	accD
	Unigene33580_At_Mix	acyl-[acyl-carrier-protein] desaturase	/
	CL33.Contig1_At_Mix	alpha,alpha-trehalose-phosphate synthase	TPS
	CL5931.Contig3_At_Mix	alpha,alpha-trehalose-phosphate synthase	TPS
	CL6551.Contig2_At_Mix	alpha,alpha-trehalose-phosphate synthase	TPS
	Unigene20162_At_Mix	alpha,alpha-trehalose-phosphate synthase	TPS
	CL5401.Contig2_At_Mix	alpha-amylase 2	/
	CL499.Contig2_At_Mix	alpha-glucan phosphorylase	PPS
	Unigene19518_At_Mix	alpha-glucan phosphorylase	PHS
	Unigene5316_At_Mix	alpha-glucan phosphorylase 2	/
	Unigene32157_At_Mix	alpha-glucosidase	/
	Unigene36722_At_Mix	alpha-glucosidase	/
	Unigene14905_At_Mix	alpha-glucosidase	/
	CL2385.Contig3_At_Mix	beta-amylase 1	/
	CL2385.Contig4_At_Mix	beta-amylase 1	/
	CL2239.Contig5_At_Mix	endoglucanase 10-like	/
	Unigene11844_At_Mix	endoglucanase 25-like	/
	Unigene16706_At_Mix	endoglucanase 25-like	/
	Unigene17425_At_Mix	glucan endo-1,3-beta-glucosidase 11-like	/
	Unigene9062_At_Mix	glucan endo-1,3-beta-glucosidase 13	/
	Unigene34544_At_Mix	glucan endo-1,3-beta-glucosidase 3-like	/
	Unigene39263_At_Mix	glucose-1-phosphate adenylyltransferase	AGPS
	CL2759.Contig1_At_Mix	glucose-1-phosphate adenylyltransferase	AGPS
	Unigene27153_At_Mix	glucose-1-phosphate adenylyltransferase	AGPS
	CL7738.Contig1_At_Mix	glucose-1-phosphate adenylyltransferase 1-like	AGPS
	CL4475.Contig1_At_Mix	glucuronosyltransferase PGSIP8	/
	Unigene30120_At_Mix	granule-bound starch synthase 1	WAXY
	Unigene39047_At_Mix	starch synthase 3	SS
	Unigene14649_At_Mix	sucrose-phosphate synthase	SPS
	Unigene21963_At_Mix	sucrose-phosphate synthase	SPS
	Unigene11451_At_Mix	sucrose-phosphate synthase 2	SPS
	Unigene39974_At_Mix	sucrose-phosphate synthase 2	SPS
	CL2791.Contig3_At_Mix	trehalose-phosphate phosphatase 6	TPS
	CL5846.Contig1_At_Mix	trehalose-phosphate phosphatase 6	TPS
Fatty acid biosynthesis	Unigene18431_At_Mix	acetyl-CoA carboxylase carboxyltransferase beta subunit	/
	CL108.Contig3_At_Mix	long chain acyl-CoA synthetase 4-like	/
	CL2315.Contig1_At_Mix	palmitoyl-acyl carrier protein thioesterase	/
	CL2315.Contig4_At_Mix	palmitoyl-acyl carrier protein thioesterase	/
	Unigene1963_At_Mix	photosystem I assembly protein ycf4	/
	Unigene33580_At_Mix	acyl-[acyl-carrier-protein] desaturase	/
	CL4815.Contig2_At_Mix	short-chain type dehydrogenase/reductase-like	/
Transcription factors	CL801.Contig1_At_Mix	auxin response factor 24-like	ARF
	Unigene23059_At_Mix	auxin response factor 7-like	ARF
	CL295.Contig2_At_Mix	protein BZR1 homolog 1-like	BES1
	CL295.Contig3_At_Mix	protein BZR1 homolog 1-like	BES1
	Unigene30166_At_Mix	protein BZR1 homolog 1	BES1
	Unigene24037_At_Mix	transcription factor bHLH30-like	bHLH
	CL8841.Contig1_At_Mix	transcription factor PIF1-like	bHLH
	Unigene8886_At_Mix	transcription factor BIM2-like	bHLH
	Unigene8888_At_Mix	transcription factor BIM2-like	bHLH
	Unigene8889_At_Mix	transcription factor BIM2-like	bHLH
	CL4051.Contig2_At_Mix	ABSCISIC ACID-INSENSITIVE 5-like protein 2	bZIP
	Unigene22114_At_Mix	ABSCISIC ACID-INSENSITIVE 5-like protein 3	bZIP
	Unigene12985_At_Mix	ETHYLENE INSENSITIVE 3-like 3 protein	EIL
	CL713.Contig1_At_Mix	WRKY transcription factor 25	FAR1
	CL713.Contig2_At_Mix	WRKY transcription factor 25	FAR1
	CL4212.Contig2_At_Mix	protein SCARECROW 2-like	GRAS
	CL160.Contig1_At_Mix	transcription factor LUX-like	MYB
	CL2330.Contig2_At_Mix	squamosa promoter-binding-like protein 16	SBP
	CL2330.Contig7_At_Mix	squamosa promoter-binding-like protein 16	SBP
	CL6385.Contig2_At_Mix	WRKY transcription factor 65	WRKY
	CL973.Contig1_At_Mix	WRKY transcription factor 22-like	WRKY
	Unigene33415_At_Mix	WRKY transcription factor 22-like	WRKY
	Unigene3563_At_Mix	WRKY transcription factor 40	WRKY
Cell wall protien	Unigene36782_At_Mix	xyloglucan endotransglucosylase/hydrolase protein 23	XTH
	CL5836.Contig2_At_Mix	xyloglucan endotransglucosylase/hydrolase protein 30	XTH
	CL1848.Contig3_At_Mix	xyloglucan endotransglucosylase/hydrolase protein 28	XTH
	Unigene28725_At_Mix	xyloglucan endotransglucosylase/hydrolase protein 30	XTH
	CL6772.Contig4_At_Mix	xyloglucan endotransglucosylase/hydrolase protein 23	XTH
	Unigene17167_At_Mix	xyloglucan endotransglucosylase/hydrolase protein 30	XTH
	CL6772.Contig2_At_Mix	xyloglucan endotransglucosylase/hydrolase protein 25	XTH
	Unigene27121_At_Mix	expansin-like A2	EXP
	Unigene27376_At_Mix	expansin-A12	EXP
Heat shock protein	CL7421.Contig1_At_Mix	17.3 kDa class II heat shock protein-like	HSP
	Unigene35355_At_Mix	17.3 kDa class II heat shock protein-like	HSP
	Unigene39578_At_Mix	18.1 kDa class I heat shock protein-like	HSP
	CL7421.Contig2_At_Mix	17.3 kDa class II heat shock protein-like	HSP
	CL1995.Contig1_At_Mix	small heat shock protein	HSP
	CL1995.Contig2_At_Mix	small heat shock protein	HSP
	CL1995.Contig3_At_Mix	18.1 kDa class I heat shock protein-like	HSP
	Unigene19875_At_Mix	small heat shock protein, chloroplastic-like	HSP
	Unigene33056_At_Mix	small heat shock protein	HSP
	Unigene19609_At_Mix	heat shock 22 kDa protein, mitochondrial	HSP
	Unigene40082_At_Mix	heat shock cognate 70 kDa protein 2-like	HSP
	Unigene7072_At_Mix	heat shock protein-like	HSP
	CL8384.Contig3_At_Mix	heat stress transcription factor B-2c-like	HSP
	CL3678.Contig2_At_Mix	heat shock protein 90 family protein, partial	HSP
	Unigene32254_At_Mix	heat shock cognate 70 kDa protein 2-like	HSP
	CL5269.Contig2_At_Mix	heat stress transcription factor A-4b-like	HSP
	Unigene28768_At_Mix	16.9 kDa class I heat shock protein 1-like	HSP

## Sheet: Table S4
Table S4 The detailed information of DEPs.
Protein accession	Protein description	Gene name	MW [kDa]	CK_1	CK_2	CK_3	S30_1	S30_2	S30_3	S60_1	S60_2	S60_3	S90_1	S90_2	S90_3	S30/CK Ratio	S30/CK P value	S30/CK Regulated Type	S60/CK Ratio	S60/CK P value	S60/CK Regulated Type	S60/S30 Ratio	S60/S30 P value	S60/S30 Regulated Type	S90/CK Ratio	S90/CK P value	S90/CK Regulated Type	S90/S30 Ratio	S90/S30 P value	S90/S30 Regulated Type	S90/S60 Ratio	S90/S60 P value	S90/S60 Regulated Type	Subcellular localization	Biological Process	Cellular Component	Molecular Function	KEGG KO No.	KEGG Gene	KEGG pathway	Pfam ID	Domain description	KOG category	KOG NO.	KOG description
Gene.46494_Unigene10808_At_Mix	Premnaspirodiene oxygenase OS=Hyoscyamus muticus GN=CYP71D55 PE=1 SV=1	CYP71D55	56.8	1.2	1.088	1.005	0.98	1.118	1.332	0.931	0.976	0.962	0.86	0.82	0.729	1.042	0.74712		0.871	0.063496		0.836	0.197995		0.732	0.0117022	Down	0.702	0.026661	Down	0.84	0.025685		chloroplast	GO:0001101 response to acid chemical; GO:0006629 lipid metabolic process; GO:0006720 isoprenoid metabolic process; GO:0006721 terpenoid metabolic process; GO:0008152 metabolic process; GO:0009058 biosynthetic process; GO:0009719 response to endogenous stimulus; GO:0009725 response to hormone; GO:0009753 response to jasmonic acid; GO:0009987 cellular process; GO:0010033 response to organic substan…	GO:0016020 membrane;	GO:0003824 catalytic activity; GO:0004497 monooxygenase activity; GO:0016491 oxidoreductase activity; GO:0016705 oxidoreductase activity, acting on paired donors, with incorporation or reduction of molecular oxygen; GO:0016709 oxidoreductase activity, acting on paired donors, with incorporation or reduction of molecular oxygen, NAD(P)H as one donor, and incorporation of one atom of oxygen; GO:003…				PF00067	Cytochrome P450	Q	KOG0156	Cytochrome P450 CYP2 subfamily
Gene.54398_Unigene23540_At_Mix	Malate dehydrogenase, glyoxysomal OS=Oryza sativa subsp. japonica GN=Os12g0632700 PE=1 SV=3	Os12g0632700	40.553	0.934	0.951	0.989	0.891	0.851	0.941	1.032	0.923	0.938	1.061	1.188	1.155	0.934	0.108103		1.007	0.89104		1.078	0.173699		1.184	0.011357		1.269	0.0060188	Up	1.177	0.02872		chloroplast		GO:0005622 intracellular; GO:0005623 cell; GO:0005737 cytoplasm; GO:0005777 peroxisome; GO:0009514 glyoxysome; GO:0042579 microbody; GO:0043226 organelle; GO:0043227 membrane-bounded organelle; GO:0043229 intracellular organelle; GO:0043231 intracellular membrane-bounded organelle; GO:0044424 intracellular part; GO:0044444 cytoplasmic part; GO:0044464 cell part;		K00026	MDH2; malate dehydrogenase [EC:1.1.1.37]	mus00020 Citrate cycle (TCA cycle) - Musa acuminata (wild Malaysian banana); mus00270 Cysteine and methionine metabolism - Musa acuminata (wild Malaysian banana); mus00620 Pyruvate metabolism - Musa acuminata (wild Malaysian banana); mus00630 Glyoxylate and dicarboxylate metabolism - Musa acuminata (wild Malaysian banana); mus00710 Carbon fixation in photosynthetic organisms - Musa acuminata (wil…	PF02866	lactate/malate dehydrogenase, alpha/beta C-terminal domain	C	KOG1494	NAD-dependent malate dehydrogenase
Gene.55201_Unigene24741_At_Mix	Cytochrome b5 isoform A OS=Arabidopsis thaliana GN=CYTB5-A PE=1 SV=2	CYTB5-A	11.908	1.065	0.965	1.051	0.841	0.904	0.878	0.959	0.973	0.921	1.139	1.193	1.189	0.851	0.0126958		0.926	0.095005		1.088	0.034179		1.143	0.0173627		1.342	0.00033619	Up	1.234	0.00069509	Up	cytoskeleton		GO:0005622 intracellular; GO:0005623 cell; GO:0005737 cytoplasm; GO:0005773 vacuole; GO:0005774 vacuolar membrane; GO:0005783 endoplasmic reticulum; GO:0005789 endoplasmic reticulum membrane; GO:0005886 plasma membrane; GO:0009507 chloroplast; GO:0009526 plastid envelope; GO:0009527 plastid outer membrane; GO:0009534 chloroplast thylakoid; GO:0009535 chloroplast thylakoid membrane; GO:0009536 pla…		K23490			PF00173	Cytochrome b5-like Heme/Steroid binding domain	C	KOG0537	Cytochrome b5
Gene.49650_Unigene15900_At_Mix	Proline-rich receptor-like protein kinase PERK8 OS=Arabidopsis thaliana GN=PERK8 PE=1 SV=1	PERK8	24.4	0.917		0.916	1.086		0.949	1.134		1.175	0.888		0.976	1.11	0.37108		1.26	0.048935	Up	1.135	0.2068		1.017	0.79632		0.916	0.40312		0.807	0.050918		cytoplasm							PF03168	Late embryogenesis abundant protein
Gene.23309_CL5325.Contig2_At_Mix	Asparagine synthetase [glutamine-hydrolyzing] 2 OS=Oryza sativa subsp. japonica GN=Os06g0265000 PE=2 SV=3	Os06g0265000	73.79	0.984	1.052	0.993	1.106	1.096	1.127	1.031	1.024	1.024	0.927	0.849	0.896	1.099	0.0134984		1.017	0.50826		0.925	0.00079529		0.882	0.0190979		0.803	0.00120188	Down	0.868	0.031023		chloroplast	GO:0006082 organic acid metabolic process; GO:0006520 cellular amino acid metabolic process; GO:0006528 asparagine metabolic process; GO:0006529 asparagine biosynthetic process; GO:0006807 nitrogen compound metabolic process; GO:0006950 response to stress; GO:0006970 response to osmotic stress; GO:0006972 hyperosmotic response; GO:0008152 metabolic process; GO:0008652 cellular amino acid biosynth…	GO:0005622 intracellular; GO:0005623 cell; GO:0005737 cytoplasm; GO:0005829 cytosol; GO:0005911 cell-cell junction; GO:0009506 plasmodesma; GO:0030054 cell junction; GO:0044424 intracellular part; GO:0044444 cytoplasmic part; GO:0044464 cell part; GO:0055044 symplast;	GO:0003824 catalytic activity; GO:0004066 asparagine synthase (glutamine-hydrolyzing) activity; GO:0005488 binding; GO:0005515 protein binding; GO:0016874 ligase activity; GO:0016879 ligase activity, forming carbon-nitrogen bonds; GO:0016884 carbon-nitrogen ligase activity, with glutamine as amido-N-donor; GO:0042802 identical protein binding; GO:0042803 protein homodimerization activity; GO:0046…	K01953	asnB, ASNS; asparagine synthase (glutamine-hydrolysing) [EC:6.3.5.4]	mus00250 Alanine, aspartate and glutamate metabolism - Musa acuminata (wild Malaysian banana); mus01100 Metabolic pathways - Musa acuminata (wild Malaysian banana); mus01110 Biosynthesis of secondary metabolites - Musa acuminata (wild Malaysian banana); mus01230 Biosynthesis of amino acids - Musa acuminata (wild Malaysian banana);	PF13537; PF00733	Glutamine amidotransferase domain; Asparagine synthase	E	KOG0571	Asparagine synthase (glutamine-hydrolyzing)
Gene.20558_CL4612.Contig2_At_Mix	PREDICTED: protein DEK-like [Musa acuminata subsp. malaccensis]	---	33.846		0.618	0.985		1.676	0.929		1.147	1.361		0.671	0.7	1.625	0.33806		1.565	0.198338		0.963	0.997		0.855	0.63528		0.526	0.180037		0.547	0.020859	Down	nucleus				K17046	DEK; protein DEK		PF08766	DEK C terminal domain	B	KOG2266	Chromatin-associated protein Dek and related proteins, contains SAP DNA binding domain
Gene.37735_Unigene1004_At_Mix	Chaperonin 60 subunit beta 1, chloroplastic OS=Arabidopsis thaliana GN=CPN60B1 PE=1 SV=3	CPN60B1	64.83	1.036	1.004	0.983	1.11	1.148	1.168	1.038	1.048	1.071	0.862	0.796	0.822	1.133	0.0042383		1.044	0.071298		0.921	0.009722		0.82	0.0020195	Down	0.724	0.00030053	Down	0.786	0.0006357	Down	chloroplast		GO:0005622 intracellular; GO:0005623 cell; GO:0005737 cytoplasm; GO:0009507 chloroplast; GO:0009536 plastid; GO:0043226 organelle; GO:0043227 membrane-bounded organelle; GO:0043229 intracellular organelle; GO:0043231 intracellular membrane-bounded organelle; GO:0044424 intracellular part; GO:0044444 cytoplasmic part; GO:0044464 cell part;		K04077	groEL, HSPD1; chaperonin GroEL	mus03018 RNA degradation - Musa acuminata (wild Malaysian banana);			O	KOG0356	Mitochondrial chaperonin, Cpn60/Hsp60p
Gene.53225_Unigene21513_At_Mix	Villin-2 OS=Arabidopsis thaliana GN=VLN2 PE=1 SV=2	VLN2	94.126	0.948	0.971	0.941	1.177	1.175	1.085	1.083	1.07	1.12	0.837	0.82	0.775	1.202	0.0030018	Up	1.144	0.00125905		0.952	0.183682		0.85	0.0028384		0.708	0.00061671	Down	0.743	0.00037664	Down	nucleus	GO:0001558 regulation of cell growth; GO:0006996 organelle organization; GO:0007010 cytoskeleton organization; GO:0007015 actin filament organization; GO:0008064 regulation of actin polymerization or depolymerization; GO:0009605 response to external stimulus; GO:0009606 tropism; GO:0009628 response to abiotic stimulus; GO:0009629 response to gravity; GO:0009630 gravitropism; GO:0009987 cellular p…	GO:0005622 intracellular; GO:0005623 cell; GO:0005737 cytoplasm; GO:0005856 cytoskeleton; GO:0005884 actin filament; GO:0015629 actin cytoskeleton; GO:0032432 actin filament bundle; GO:0043226 organelle; GO:0043228 non-membrane-bounded organelle; GO:0043229 intracellular organelle; GO:0043232 intracellular non-membrane-bounded organelle; GO:0044422 organelle part; GO:0044424 intracellular part; G…	GO:0003779 actin binding; GO:0005488 binding; GO:0005515 protein binding; GO:0008092 cytoskeletal protein binding; GO:0044877 macromolecular complex binding; GO:0051015 actin filament binding;				PF00626; PF02209	Gelsolin repeat; Villin headpiece domain	Z	KOG0443	Actin regulatory proteins (gelsolin/villin family)
Gene.52189_Unigene20030_At_Mix	2-methylene-furan-3-one reductase OS=Fragaria ananassa GN=EO PE=1 SV=1	EO	37.964	0.999	0.961		0.895	0.925		1.003	1.017		1.09	1.122		0.929	0.1006		1.031	0.27882		1.11	0.028122		1.129	0.037704		1.215	0.0124024	Up	1.095	0.029878		vacuolar membrane				K00344	qor, CRYZ; NADPH2:quinone reductase [EC:1.6.5.5]		PF08240	Alcohol dehydrogenase GroES-like domain	C	KOG1198	Zinc-binding oxidoreductase
Gene.50464_Unigene17164_At_Mix	Mechanosensitive ion channel protein 10 OS=Arabidopsis thaliana GN=MSL10 PE=1 SV=1	MSL10	61.019	1.039	1.021	0.998	0.886	0.836	0.93	0.947	0.939	0.991	1.135	1.113	1.037	0.867	0.0121589		0.941	0.039978		1.085	0.079196		1.074	0.075798		1.239	0.0065394	Up	1.142	0.0146957		chloroplast	GO:0000302 response to reactive oxygen species; GO:0006810 transport; GO:0006811 ion transport; GO:0006820 anion transport; GO:0006950 response to stress; GO:0006979 response to oxidative stress; GO:0007275 multicellular organism development; GO:0007568 aging; GO:0008219 cell death; GO:0009581 detection of external stimulus; GO:0009582 detection of abiotic stimulus; GO:0009605 response to externa…	GO:0005622 intracellular; GO:0005623 cell; GO:0005634 nucleus; GO:0005886 plasma membrane; GO:0016020 membrane; GO:0043226 organelle; GO:0043227 membrane-bounded organelle; GO:0043229 intracellular organelle; GO:0043231 intracellular membrane-bounded organelle; GO:0044424 intracellular part; GO:0044464 cell part; GO:0071944 cell periphery;	GO:0005215 transporter activity; GO:0008381 mechanically-gated ion channel activity; GO:0015267 channel activity; GO:0022803 passive transmembrane transporter activity; GO:0022836 gated channel activity; GO:0022857 transmembrane transporter activity;	K22048	MSL4S; mechanosensitive ion channel protein 4/5/6/7/8/9/10				M	KOG4629	Predicted mechanosensitive ion channel
Gene.13692_CL2890.Contig1_At_Mix	Pyruvate kinase, cytosolic isozyme OS=Glycine max PE=1 SV=1	---	45.601	0.869	0.891	0.809	1.157	1.071	1.135	1.175	1.14	1.139	0.83	0.894	0.969	1.309	0.00190165	Up	1.344	0.00063986	Up	1.027	0.34516		1.048	0.4367		0.801	0.0113406	Down	0.78	0.0054416	Down	cytoplasm	GO:0005975 carbohydrate metabolic process; GO:0006082 organic acid metabolic process; GO:0006090 pyruvate metabolic process; GO:0006091 generation of precursor metabolites and energy; GO:0006096 glycolytic process; GO:0006139 nucleobase-containing compound metabolic process; GO:0006163 purine nucleotide metabolic process; GO:0006164 purine nucleotide biosynthetic process; GO:0006165 nucleoside di…	GO:0005622 intracellular; GO:0005623 cell; GO:0005737 cytoplasm; GO:0005829 cytosol; GO:0044424 intracellular part; GO:0044444 cytoplasmic part; GO:0044464 cell part;	GO:0003824 catalytic activity; GO:0004743 pyruvate kinase activity; GO:0016740 transferase activity; GO:0016772 transferase activity, transferring phosphorus-containing groups; GO:0016773 phosphotransferase activity, alcohol group as acceptor;	K00873	PK, pyk; pyruvate kinase [EC:2.7.1.40]	mus00010 Glycolysis / Gluconeogenesis - Musa acuminata (wild Malaysian banana); mus00230 Purine metabolism - Musa acuminata (wild Malaysian banana); mus00620 Pyruvate metabolism - Musa acuminata (wild Malaysian banana); mus01100 Metabolic pathways - Musa acuminata (wild Malaysian banana); mus01110 Biosynthesis of secondary metabolites - Musa acuminata (wild Malaysian banana); mus01200 Carbon meta…	PF02887	Pyruvate kinase, alpha/beta domain	G	KOG2323	Pyruvate kinase
Gene.53332_Unigene21643_At_Mix	Proline iminopeptidase OS=Arabidopsis thaliana GN=PIP PE=2 SV=3	PIP	46.818	1.071	1.097	1.081	0.899	0.897	0.896	0.885	0.94	0.91	1.131	1.105	1.094	0.829	0.00140179	Down	0.842	0.00077947		1.016	0.46702		1.025	0.111557		1.237	0.0021611	Up	1.218	0.00059849	Up	chloroplast		GO:0005622 intracellular; GO:0005623 cell; GO:0005737 cytoplasm; GO:0005829 cytosol; GO:0009507 chloroplast; GO:0009536 plastid; GO:0043226 organelle; GO:0043227 membrane-bounded organelle; GO:0043229 intracellular organelle; GO:0043231 intracellular membrane-bounded organelle; GO:0044424 intracellular part; GO:0044444 cytoplasmic part; GO:0044464 cell part;		K01259	pip; proline iminopeptidase [EC:3.4.11.5]	mus00330 Arginine and proline metabolism - Musa acuminata (wild Malaysian banana); mus01100 Metabolic pathways - Musa acuminata (wild Malaysian banana);	PF00561	alpha/beta hydrolase fold
Gene.22877_CL5220.Contig1_At_Mix	CDGSH iron-sulfur domain-containing protein NEET OS=Arabidopsis thaliana GN=NEET PE=1 SV=1	NEET	18.613	0.92	0.935	0.946	0.914	0.914	0.94	1.002	0.958	0.926	1.2	1.244	1.182	0.988	0.39102		1.03	0.2912		1.043	0.169501		1.295	0.000117315	Up	1.31	0.000115351	Up	1.256	0.00113595	Up	chloroplast	GO:0000422 mitophagy; GO:0006914 autophagy; GO:0006996 organelle organization; GO:0007005 mitochondrion organization; GO:0007275 multicellular organism development; GO:0007568 aging; GO:0008152 metabolic process; GO:0009056 catabolic process; GO:0009894 regulation of catabolic process; GO:0009987 cellular process; GO:0010150 leaf senescence; GO:0010259 multicellular organism aging; GO:0010506 reg…	GO:0005622 intracellular; GO:0005623 cell; GO:0005737 cytoplasm; GO:0005739 mitochondrion; GO:0005740 mitochondrial envelope; GO:0005741 mitochondrial outer membrane; GO:0005783 endoplasmic reticulum; GO:0005789 endoplasmic reticulum membrane; GO:0009507 chloroplast; GO:0009532 plastid stroma; GO:0009536 plastid; GO:0009570 chloroplast stroma; GO:0012505 endomembrane system; GO:0016020 membrane; …	GO:0005488 binding; GO:0005515 protein binding; GO:0042802 identical protein binding; GO:0042803 protein homodimerization activity; GO:0046983 protein dimerization activity; GO:0048037 cofactor binding; GO:0051536 iron-sulfur cluster binding; GO:0051537 2 iron, 2 sulfur cluster binding; GO:0051540 metal cluster binding;				PF09360	Iron-binding zinc finger CDGSH type	S	KOG3461	CDGSH-type Zn-finger containing protein
Gene.21609_CL4865.Contig1_At_Mix	Urease OS=Oryza sativa subsp. japonica GN=OsJ_35660 PE=3 SV=2	OsJ_35660	90.365	1.019	1.013	1.017	1.153	1.134	1.137	1.057	1.028	1.037	0.771	0.837	0.781	1.123	2.431e-05		1.024	0.048316		0.912	0.00067921		0.784	0.0107434	Down	0.698	0.000158605	Down	0.765	0.00056	Down	cytoskeleton	GO:0006807 nitrogen compound metabolic process; GO:0008152 metabolic process;		GO:0003824 catalytic activity; GO:0009039 urease activity; GO:0016787 hydrolase activity; GO:0016810 hydrolase activity, acting on carbon-nitrogen (but not peptide) bonds; GO:0016811 hydrolase activity, acting on carbon-nitrogen (but not peptide) bonds, in linear amides;	K01427	URE; urease [EC:3.5.1.5]	mus00220 Arginine biosynthesis - Musa acuminata (wild Malaysian banana); mus00230 Purine metabolism - Musa acuminata (wild Malaysian banana); mus01100 Metabolic pathways - Musa acuminata (wild Malaysian banana);	PF00547; PF00699; PF00449; PF01979	Urease, gamma subunit; Urease beta subunit; Urease alpha-subunit, N-terminal domain; Amidohydrolase family
Gene.39985_Unigene3175_At_Mix	Calcium-dependent protein kinase 3 OS=Arabidopsis thaliana GN=CPK3 PE=1 SV=1	CPK3	59.28	0.938	0.93	0.996	1.075	1.165	1.046	1.099	1.08	1.082	0.911	0.844	0.885	1.147	0.024422		1.139	0.0042601		0.992	0.85006		0.922	0.058316		0.803	0.0051199	Down	0.81	0.00076318	Down	chloroplast	GO:0001101 response to acid chemical; GO:0006464 cellular protein modification process; GO:0006468 protein phosphorylation; GO:0006793 phosphorus metabolic process; GO:0006796 phosphate-containing compound metabolic process; GO:0006807 nitrogen compound metabolic process; GO:0006950 response to stress; GO:0006970 response to osmotic stress; GO:0007154 cell communication; GO:0007165 signal transdu…	GO:0005622 intracellular; GO:0005623 cell; GO:0005634 nucleus; GO:0005737 cytoplasm; GO:0005773 vacuole; GO:0005829 cytosol; GO:0005886 plasma membrane; GO:0016020 membrane; GO:0043226 organelle; GO:0043227 membrane-bounded organelle; GO:0043229 intracellular organelle; GO:0043231 intracellular membrane-bounded organelle; GO:0044424 intracellular part; GO:0044444 cytoplasmic part; GO:0044464 cell…	GO:0003824 catalytic activity; GO:0004672 protein kinase activity; GO:0004674 protein serine/threonine kinase activity; GO:0004683 calmodulin-dependent protein kinase activity; GO:0005488 binding; GO:0005515 protein binding; GO:0005516 calmodulin binding; GO:0009931 calcium-dependent protein serine/threonine kinase activity; GO:0010857 calcium-dependent protein kinase activity; GO:0016301 kinase …	K13412	CPK; calcium-dependent protein kinase [EC:2.7.11.1]	mus04626 Plant-pathogen interaction - Musa acuminata (wild Malaysian banana);	PF00069; PF13499	Protein kinase domain; EF-hand domain pair	T	KOG0032	Ca2+/calmodulin-dependent protein kinase, EF-Hand protein superfamily
[truncated: 1,399 more rows]

[truncated: 4 more sheets: Table S5, Table S6, Table S7, Table S8]
